# Supplementary material for: IntegrateALL: An end‐to‐end RNA‐seq analysis pipeline for multilevel data extraction and interpretable subtype classification in B‐precursor ALL
Source: Hemasphere. 2026 Apr 16;10(4):e70366. doi: 10.1002/hem3.70366 (PMC13084704; doi:10.1002/hem3.70366)
Supplement: Supplementary file 2 — Wolgast_N_2026_Supplementary. [file HEM3-10-e70366-s002.xlsx]

## Sheet: S1
Supplementary Table S1. Data composition
	IntegrateALL Pipeline		KaryALL Classifier		Reference
Data set	Internal Cohort; n=774	External Cohort; n=436	Training; n=395	Validation; n=615
GMALL	774		315	304	EGAS00001006107
MLL		105	2	105	10.1186/s12885-021-08635-5
CATCH ALL		98			Unselected samples from routine-diagnostic cases
GSE124824		233	27	206	Autry RJ, Paugh SW, Carter R, Shi L et al. Integrative genomic analyses reveal mechanisms of glucocorticoid resistance in acute lymphoblastic leukemia. Nat Cancer 2020 Mar;1(3):329-344. PMID: 32885175
GSE115525			15		Autry RJ, Paugh SW, Carter R, Shi L et al. Integrative genomic analyses reveal mechanisms of glucocorticoid resistance in acute lymphoblastic leukemia. Nat Cancer 2020 Mar;1(3):329-344. PMID: 32885175
GSE207057			19		Yu CH, Wu G, Chang CC, Jou ST et al. Sequential Approach to Improve the Molecular Classification of Childhood Acute Lymphoblastic Leukemia. J Mol Diagn 2022 Nov;24(11):1195-1206. PMID: 35963521
GSE162894			6		Pullarkat VA, Lacayo NJ, Jabbour E, Rubnitz JE et al. Venetoclax and Navitoclax in Combination with Chemotherapy in Patients with Relapsed or Refractory Acute Lymphoblastic Leukemia and Lymphoblastic Lymphoma. Cancer Discov 2021 Jun;11(6):1440-1453. PMID: 33593877
GSE181157			11		Tran TH, Langlois S, Meloche C, Caron M et al. Whole-transcriptome analysis in acute lymphoblastic leukemia: a report from the DFCI ALL Consortium Protocol 16-001. Blood Adv 2022 Feb 22;6(4):1329-1341. PMID: 34933343

## Sheet: S2
Supplementary Table S2. SNV Gene Hotspot positions
Gene	Hotspot	Chromosome	Start	End	Strand	median_reads	10. Percentil Reads	90. Percentil Reads
CRLF2	F232	X	1196851	1196854	-	441	76	845.6
FLT3	A680	13	28028191	28028194	-	327	161.4	444.8
FLT3	D835	13	28018503	28018506	-	252	83.2	556.6
FLT3	I867	13	28015642	28015645	-	310.5	84	612.5
FLT3	L576	13	28034191	28034194	-	399	233.2	934.2
FLT3	N676	13	28028202	28028205	-	264	128	502
FLT3	V491	13	28035620	28035623	-	434	65.6	885.2
FLT3	V592	13	28034143	28034146	-	206	160.4	251.6
FLT3	Y842	13	28018483	28018486	-	161	65	253
IDH1	R132	2	208248387	208248390	-	35	13.9	76.75
IDH2	R140	15	90088701	90088704	-	715	236.2	1182.5
IKZF1	G158	7	50382589	50382592	+	93	78.6	277.8
IKZF1	N159	7	50382592	50382595	+	130.5	54.5	189.7
JAK1	S703	1	64845519	64845522	-	231	82	540.5
JAK1	V658	1	64846663	64846666	-	84.5	61.8	113.1
JAK2	D873	9	5089718	5089721	+	43.5	28	58.3
JAK2	I682	9	5078356	5078359	+	25	17.8	40.2
JAK2	R683	9	5078360	5078363	+	45	14.6	56.6
JAK2	R867	9	5089701	5089704	+	31	31	31
JAK2	T875	9	5089725	5089728	+	55	33.4	65.4
KRAS	A146	12	25225626	25225629	-	73.75	58.85	105.05
KRAS	A18	12	25245331	25245334	-	124.5	74.5	174.5
KRAS	A59	12	25227347	25227350	-	126	48	348
KRAS	D119	12	25225708	25225711	-	131	49	355
KRAS	G12	12	25245349	25245352	-	83.25	39.1	198
KRAS	G13	12	25245346	25245349	-	85	40.7	239.8
KRAS	K117	12	25225712	25225715	-	36	31.2	40.8
KRAS	L19	12	25245327	25245330	-	170	170	170
KRAS	L23	12	25245316	25245319	-	104	87.2	121.6
KRAS	Q61	12	25227340	25227343	-	125	49	343.5
KRAS	T58	12	25227350	25227353	-	54	45.2	62.8
NRAS	A146	1	114709582	114709585	-	99	73.2	157.9
NRAS	G12	1	114716125	114716128	-	147	69.55	409.55
NRAS	G13	1	114716122	114716125	-	113.75	57.65	228.65
NRAS	Q61	1	114713907	114713910	-	123.25	42.65	205.6
PAX5	P34	9	37020746	37020749	-	200	76.8	374.4
PAX5	P80	9	37015167	37015170	-	268	139.6	566.2
PAX5	R140	9	37006528	37006531	-	351	181	647
PAX5	R38	9	37020734	37020737	-	386	281.8	889.4
PAX5	V26	9	37020770	37020773	-	311	124	630.8
TP53	R175	chr17	7675087	7675090	-	64.5	23.6	105.8
TP53	R248	chr17	7674219	7674222	-	105	58.7	168.7
TP53	R273	chr17	7673801	7673804	-	40	17	454.3
TP53	R282	chr17	7673775	7673778	-	86.5	37.3	135.7
ZEB2	H1038	chr2	144389982	144389985	-	386.5	191.2	833.2
ZEB2	Q1072	chr2	144389880	144389883	-	182	151.6	212.4

## Sheet: S3
Supplementary Table S3. Classification Ruleset
WHO-HAEM5	ICC	ALLCatchR	Ph-pos	Confidence	5end-fusion-partner	3end-fusion-partner	Karyotype classifier	PAX5 P80R	IKZF1 N159Y	ZEB2 H1038R
B-lymphoblastic leukaemia/lymphoma with BCR::ABL1 fusion	B-ALLwith t(9;22)(q34.1;q11.2)/BCR::ABL1 with lymphoid only involvement	Ph-pos	lymphoid	*	BCR	ABL1	Hyperdiploid	FALSE	FALSE	*
B-lymphoblastic leukaemia/lymphoma with BCR::ABL1 fusion	B-ALLwith t(9;22)(q34.1;q11.2)/BCR::ABL1 with lymphoid only involvement	Ph-pos	lymphoid	*	ABL1	BCR	Hyperdiploid	FALSE	FALSE	*
B-lymphoblastic leukaemia/lymphoma with BCR::ABL1 fusion	B-ALLwith t(9;22)(q34.1;q11.2)/BCR::ABL1 with lymphoid only involvement	Ph-pos	lymphoid	*	BCR	ABL1	other	FALSE	FALSE	*
B-lymphoblastic leukaemia/lymphoma with BCR::ABL1 fusion	B-ALLwith t(9;22)(q34.1;q11.2)/BCR::ABL1 with lymphoid only involvement	Ph-pos	lymphoid	*	ABL1	BCR	other	FALSE	FALSE	*
B-lymphoblastic leukaemia/lymphoma with BCR::ABL1 fusion	B-ALLwith t(9;22)(q34.1;q11.2)/BCR::ABL1 with multilineage involvement	Ph-pos	multilineage	*	BCR	ABL1	other	FALSE	FALSE	*
B-lymphoblastic leukaemia/lymphoma with BCR::ABL1 fusion	B-ALLwith t(9;22)(q34.1;q11.2)/BCR::ABL1 with multilineage involvement	Ph-pos	multilineage	*	ABL1	BCR	other	FALSE	FALSE	*
B-lymphoblastic leukaemia/lymphoma with BCR::ABL1-like features	B-ALL, BCR::ABL1-like , ABL-1 class rearranged	Ph-like	not Ph-pos predicted	*	ABL2	RCSD1	other	FALSE	FALSE	*
B-lymphoblastic leukaemia/lymphoma with BCR::ABL1-like features	B-ALL, BCR::ABL1-like , ABL-1 class rearranged	Ph-like	not Ph-pos predicted	*	RCSD1	ABL2	other	FALSE	FALSE	*
B-lymphoblastic leukaemia/lymphoma with BCR::ABL1-like features	B-ALL, BCR::ABL1-like , ABL-1 class rearranged	Ph-like	not Ph-pos predicted	*	ABL2	ZC3HAV1	other	FALSE	FALSE	*
B-lymphoblastic leukaemia/lymphoma with BCR::ABL1-like features	B-ALL, BCR::ABL1-like , ABL-1 class rearranged	Ph-like	not Ph-pos predicted	*	EBF1	PDGFRB	other	FALSE	FALSE	*
B-lymphoblastic leukaemia/lymphoma with BCR::ABL1-like features	B-ALL, BCR::ABL1-like , ABL-1 class rearranged	Ph-like	not Ph-pos predicted	*	PDGFRB	EBF1	other	FALSE	FALSE	*
B-lymphoblastic leukaemia/lymphoma with BCR::ABL1-like features	B-ALL, BCR::ABL1-like , ABL-1 class rearranged	Ph-like	not Ph-pos predicted	*	ABL1	NUP214	other	FALSE	FALSE	*
B-lymphoblastic leukaemia/lymphoma with BCR::ABL1-like features	B-ALL, BCR::ABL1-like , ABL-1 class rearranged	Ph-like	not Ph-pos predicted	*	NUP214	ABL1	other	FALSE	FALSE	*
B-lymphoblastic leukaemia/lymphoma with BCR::ABL1-like features	B-ALL, BCR::ABL1-like , ABL-1 class rearranged	Ph-like	not Ph-pos predicted	*	CSF1R	SSBP2	other	FALSE	FALSE	*
B-lymphoblastic leukaemia/lymphoma with BCR::ABL1-like features	B-ALL, BCR::ABL1-like , ABL-1 class rearranged	Ph-like	not Ph-pos predicted	*	SSBP2	CSF1R	other	FALSE	FALSE	*
B-lymphoblastic leukaemia/lymphoma with BCR::ABL1-like features	B-ALL, BCR::ABL1-like , ABL-1 class rearranged	Ph-like	not Ph-pos predicted	*	ABL1	ETV6	other	FALSE	FALSE	*
B-lymphoblastic leukaemia/lymphoma with BCR::ABL1-like features	B-ALL, BCR::ABL1-like , ABL-1 class rearranged	Ph-like	not Ph-pos predicted	*	ETV6	ABL1	other	FALSE	FALSE	*
B-lymphoblastic leukaemia/lymphoma with BCR::ABL1-like features	B-ALL, BCR::ABL1-like , ABL-1 class rearranged	Ph-like	not Ph-pos predicted	*	ABL1	ZMIZ1	other	FALSE	FALSE	*
B-lymphoblastic leukaemia/lymphoma with BCR::ABL1-like features	B-ALL, BCR::ABL1-like , ABL-1 class rearranged	Ph-like	not Ph-pos predicted	*	ZC3HAV1	ABL2	other	FALSE	FALSE	*
B-lymphoblastic leukaemia/lymphoma with BCR::ABL1-like features	B-ALL, BCR::ABL1-like , ABL-1 class rearranged	Ph-like	not Ph-pos predicted	*	ZMIZ1	ABL1	other	FALSE	FALSE	*
B-lymphoblastic leukaemia/lymphoma with BCR::ABL1-like features	B-ALL, BCR::ABL1-like , ABL-1 class rearranged	Ph-like	not Ph-pos predicted	*	PDGFRB	TNIP1	other	FALSE	FALSE	*
B-lymphoblastic leukaemia/lymphoma with BCR::ABL1-like features	B-ALL, BCR::ABL1-like , ABL-1 class rearranged	Ph-like	not Ph-pos predicted	*	TNIP1	PDGFRB	other	FALSE	FALSE	*
B-lymphoblastic leukaemia/lymphoma with BCR::ABL1-like features	B-ALL, BCR::ABL1-like , ABL-1 class rearranged	Ph-like	not Ph-pos predicted	*	ABL1	RANBP2	other	FALSE	FALSE	*
B-lymphoblastic leukaemia/lymphoma with BCR::ABL1-like features	B-ALL, BCR::ABL1-like , ABL-1 class rearranged	Ph-like	not Ph-pos predicted	*	ABL1	RCSD1	other	FALSE	FALSE	*
B-lymphoblastic leukaemia/lymphoma with BCR::ABL1-like features	B-ALL, BCR::ABL1-like , ABL-1 class rearranged	Ph-like	not Ph-pos predicted	*	RANBP2	ABL1	other	FALSE	FALSE	*
B-lymphoblastic leukaemia/lymphoma with BCR::ABL1-like features	B-ALL, BCR::ABL1-like , ABL-1 class rearranged	Ph-like	not Ph-pos predicted	*	RCSD1	ABL1	other	FALSE	FALSE	*
B-lymphoblastic leukaemia/lymphoma with BCR::ABL1-like features	B-ALL, BCR::ABL1-like , ABL-1 class rearranged	Ph-like	not Ph-pos predicted	*	ATF7IP	PDGFRB	other	FALSE	FALSE	*
B-lymphoblastic leukaemia/lymphoma with BCR::ABL1-like features	B-ALL, BCR::ABL1-like , ABL-1 class rearranged	Ph-like	not Ph-pos predicted	*	PDGFRB	ATF7IP	other	FALSE	FALSE	*
B-lymphoblastic leukaemia/lymphoma with BCR::ABL1-like features	B-ALL, BCR::ABL1-like , ABL-1 class rearranged	Ph-like	not Ph-pos predicted	*	ABL1	SNX2	other	FALSE	FALSE	*
B-lymphoblastic leukaemia/lymphoma with BCR::ABL1-like features	B-ALL, BCR::ABL1-like , ABL-1 class rearranged	Ph-like	not Ph-pos predicted	*	ABL2	PAG1	other	FALSE	FALSE	*
B-lymphoblastic leukaemia/lymphoma with BCR::ABL1-like features	B-ALL, BCR::ABL1-like , ABL-1 class rearranged	Ph-like	not Ph-pos predicted	*	CSF1R	MEF2D	other	FALSE	FALSE	*
B-lymphoblastic leukaemia/lymphoma with BCR::ABL1-like features	B-ALL, BCR::ABL1-like , ABL-1 class rearranged	Ph-like	not Ph-pos predicted	*	MEF2D	CSF1R	other	FALSE	FALSE	*
B-lymphoblastic leukaemia/lymphoma with BCR::ABL1-like features	B-ALL, BCR::ABL1-like , ABL-1 class rearranged	Ph-like	not Ph-pos predicted	*	PDGFRB	ZEB2	other	FALSE	FALSE	*
B-lymphoblastic leukaemia/lymphoma with BCR::ABL1-like features	B-ALL, BCR::ABL1-like , ABL-1 class rearranged	Ph-like	not Ph-pos predicted	*	SNX2	ABL1	other	FALSE	FALSE	*
B-lymphoblastic leukaemia/lymphoma with BCR::ABL1-like features	B-ALL, BCR::ABL1-like , ABL-1 class rearranged	Ph-like	not Ph-pos predicted	*	ABL1	CENPC	other	FALSE	FALSE	*
B-lymphoblastic leukaemia/lymphoma with BCR::ABL1-like features	B-ALL, BCR::ABL1-like , ABL-1 class rearranged	Ph-like	not Ph-pos predicted	*	ABL1	LSM14A	other	FALSE	FALSE	*
B-lymphoblastic leukaemia/lymphoma with BCR::ABL1-like features	B-ALL, BCR::ABL1-like , ABL-1 class rearranged	Ph-like	not Ph-pos predicted	*	CENPC	ABL1	other	FALSE	FALSE	*
B-lymphoblastic leukaemia/lymphoma with BCR::ABL1-like features	B-ALL, BCR::ABL1-like , ABL-1 class rearranged	Ph-like	not Ph-pos predicted	*	CSF1R	TBL1XR1	other	FALSE	FALSE	*
B-lymphoblastic leukaemia/lymphoma with BCR::ABL1-like features	B-ALL, BCR::ABL1-like , ABL-1 class rearranged	Ph-like	not Ph-pos predicted	*	ETV6	PDGFRB	other	FALSE	FALSE	*
B-lymphoblastic leukaemia/lymphoma with BCR::ABL1-like features	B-ALL, BCR::ABL1-like , ABL-1 class rearranged	Ph-like	not Ph-pos predicted	*	FIP1L1	PDGFRA	other	FALSE	FALSE	*
B-lymphoblastic leukaemia/lymphoma with BCR::ABL1-like features	B-ALL, BCR::ABL1-like , ABL-1 class rearranged	Ph-like	not Ph-pos predicted	*	GATAD2A	LYN	other	FALSE	FALSE	*
B-lymphoblastic leukaemia/lymphoma with BCR::ABL1-like features	B-ALL, BCR::ABL1-like , ABL-1 class rearranged	Ph-like	not Ph-pos predicted	*	LSM14A	ABL1	other	FALSE	FALSE	*
B-lymphoblastic leukaemia/lymphoma with BCR::ABL1-like features	B-ALL, BCR::ABL1-like , ABL-1 class rearranged	Ph-like	not Ph-pos predicted	*	PDGFRA	FIP1L1	other	FALSE	FALSE	*
B-lymphoblastic leukaemia/lymphoma with BCR::ABL1-like features	B-ALL, BCR::ABL1-like , ABL-1 class rearranged	Ph-like	not Ph-pos predicted	*	PDGFRB	ETV6	other	FALSE	FALSE	*
B-lymphoblastic leukaemia/lymphoma with BCR::ABL1-like features	B-ALL, BCR::ABL1-like , ABL-1 class rearranged	Ph-like	not Ph-pos predicted	*	PDGFRB	ZMYND8	other	FALSE	FALSE	*
B-lymphoblastic leukaemia/lymphoma with BCR::ABL1-like features	B-ALL, BCR::ABL1-like , ABL-1 class rearranged	Ph-like	not Ph-pos predicted	*	TBL1XR1	CSF1R	other	FALSE	FALSE	*
B-lymphoblastic leukaemia/lymphoma with BCR::ABL1-like features	B-ALL, BCR::ABL1-like , ABL-1 class rearranged	Ph-like	not Ph-pos predicted	*	ZEB2	PDGFRB	other	FALSE	FALSE	*
B-lymphoblastic leukaemia/lymphoma with BCR::ABL1-like features	B-ALL, BCR::ABL1-like , ABL-1 class rearranged	Ph-like	not Ph-pos predicted	*	ZMYND8	PDGFRB	other	FALSE	FALSE	*
B-lymphoblastic leukaemia/lymphoma with BCR::ABL1-like features	B-ALL, BCR::ABL1-like , ABL-1 class rearranged	Ph-like	not Ph-pos predicted	*	ABL1	EXOSC2	other	FALSE	FALSE	*
B-lymphoblastic leukaemia/lymphoma with BCR::ABL1-like features	B-ALL, BCR::ABL1-like , ABL-1 class rearranged	Ph-like	not Ph-pos predicted	*	ABL1	FOXP1	other	FALSE	FALSE	*
B-lymphoblastic leukaemia/lymphoma with BCR::ABL1-like features	B-ALL, BCR::ABL1-like , ABL-1 class rearranged	Ph-like	not Ph-pos predicted	*	ABL1	MYO18B	other	FALSE	FALSE	*
B-lymphoblastic leukaemia/lymphoma with BCR::ABL1-like features	B-ALL, BCR::ABL1-like , ABL-1 class rearranged	Ph-like	not Ph-pos predicted	*	ABL1	NUP153	other	FALSE	FALSE	*
B-lymphoblastic leukaemia/lymphoma with BCR::ABL1-like features	B-ALL, BCR::ABL1-like , ABL-1 class rearranged	Ph-like	not Ph-pos predicted	*	ABL1	SFPQ	other	FALSE	FALSE	*
B-lymphoblastic leukaemia/lymphoma with BCR::ABL1-like features	B-ALL, BCR::ABL1-like , ABL-1 class rearranged	Ph-like	not Ph-pos predicted	*	ABL1	SNX1	other	FALSE	FALSE	*
B-lymphoblastic leukaemia/lymphoma with BCR::ABL1-like features	B-ALL, BCR::ABL1-like , ABL-1 class rearranged	Ph-like	not Ph-pos predicted	*	EXOSC2	ABL1	other	FALSE	FALSE	*
B-lymphoblastic leukaemia/lymphoma with BCR::ABL1-like features	B-ALL, BCR::ABL1-like , ABL-1 class rearranged	Ph-like	not Ph-pos predicted	*	GATA2DA	LYN	other	FALSE	FALSE	*
B-lymphoblastic leukaemia/lymphoma with BCR::ABL1-like features	B-ALL, BCR::ABL1-like , ABL-1 class rearranged	Ph-like	not Ph-pos predicted	*	LYN	GATA2DA	other	FALSE	FALSE	*
B-lymphoblastic leukaemia/lymphoma with BCR::ABL1-like features	B-ALL, BCR::ABL1-like , ABL-1 class rearranged	Ph-like	not Ph-pos predicted	*	LYN	GATAD2A	other	FALSE	FALSE	*
B-lymphoblastic leukaemia/lymphoma with BCR::ABL1-like features	B-ALL, BCR::ABL1-like , ABL-1 class rearranged	Ph-like	not Ph-pos predicted	*	LYN	NCOR1	other	FALSE	FALSE	*
B-lymphoblastic leukaemia/lymphoma with BCR::ABL1-like features	B-ALL, BCR::ABL1-like , ABL-1 class rearranged	Ph-like	not Ph-pos predicted	*	MYO18B	ABL1	other	FALSE	FALSE	*
B-lymphoblastic leukaemia/lymphoma with BCR::ABL1-like features	B-ALL, BCR::ABL1-like , ABL-1 class rearranged	Ph-like	not Ph-pos predicted	*	NCOR1	LYN	other	FALSE	FALSE	*
B-lymphoblastic leukaemia/lymphoma with BCR::ABL1-like features	B-ALL, BCR::ABL1-like , ABL-1 class rearranged	Ph-like	not Ph-pos predicted	*	NUP153	ABL1	other	FALSE	FALSE	*
B-lymphoblastic leukaemia/lymphoma with BCR::ABL1-like features	B-ALL, BCR::ABL1-like , ABL-1 class rearranged	Ph-like	not Ph-pos predicted	*	PAG1	ABL2	other	FALSE	FALSE	*
B-lymphoblastic leukaemia/lymphoma with BCR::ABL1-like features	B-ALL, BCR::ABL1-like , ABL-1 class rearranged	Ph-like	not Ph-pos predicted	*	PDGFRB	SNX29	other	FALSE	FALSE	*
B-lymphoblastic leukaemia/lymphoma with BCR::ABL1-like features	B-ALL, BCR::ABL1-like , ABL-1 class rearranged	Ph-like	not Ph-pos predicted	*	PDGFRB	SSBP2	other	FALSE	FALSE	*
B-lymphoblastic leukaemia/lymphoma with BCR::ABL1-like features	B-ALL, BCR::ABL1-like , ABL-1 class rearranged	Ph-like	not Ph-pos predicted	*	SFPQ	ABL1	other	FALSE	FALSE	*
B-lymphoblastic leukaemia/lymphoma with BCR::ABL1-like features	B-ALL, BCR::ABL1-like , ABL-1 class rearranged	Ph-like	not Ph-pos predicted	*	SNX1	ABL1	other	FALSE	FALSE	*
B-lymphoblastic leukaemia/lymphoma with BCR::ABL1-like features	B-ALL, BCR::ABL1-like , ABL-1 class rearranged	Ph-like	not Ph-pos predicted	*	SNX29	PDGFRB	other	FALSE	FALSE	*
B-lymphoblastic leukaemia/lymphoma with BCR::ABL1-like features	B-ALL, BCR::ABL1-like , ABL-1 class rearranged	Ph-like	not Ph-pos predicted	*	SSBP2	PDGFRB	other	FALSE	FALSE	*
B-lymphoblastic leukaemia/lymphoma with BCR::ABL1-like features	B-ALL, BCR::ABL1-like , JAK-STAT activated	Ph-like	not Ph-pos predicted	*	CRLF2	IGH@	other	FALSE	FALSE	*
B-lymphoblastic leukaemia/lymphoma with BCR::ABL1-like features	B-ALL, BCR::ABL1-like , JAK-STAT activated	Ph-like	not Ph-pos predicted	*	IGH@	CRLF2	other	FALSE	FALSE	*
B-lymphoblastic leukaemia/lymphoma with BCR::ABL1-like features	B-ALL, BCR::ABL1-like , JAK-STAT activated	Ph-like	not Ph-pos predicted	*	CRLF2	P2RY8	other	FALSE	FALSE	*
B-lymphoblastic leukaemia/lymphoma with BCR::ABL1-like features	B-ALL, BCR::ABL1-like , JAK-STAT activated	Ph-like	not Ph-pos predicted	*	P2RY8	CRLF2	other	FALSE	FALSE	*
B-lymphoblastic leukaemia/lymphoma with BCR::ABL1-like features	B-ALL, BCR::ABL1-like , JAK-STAT activated	Ph-like	not Ph-pos predicted	*	EPOR	IGH@	other	FALSE	FALSE	*
B-lymphoblastic leukaemia/lymphoma with BCR::ABL1-like features	B-ALL, BCR::ABL1-like , JAK-STAT activated	Ph-like	not Ph-pos predicted	*	IGH@	EPOR	other	FALSE	FALSE	*
B-lymphoblastic leukaemia/lymphoma with BCR::ABL1-like features	B-ALL, BCR::ABL1-like , JAK-STAT activated	Ph-like	not Ph-pos predicted	*	JAK2	PAX5	other	FALSE	FALSE	*
B-lymphoblastic leukaemia/lymphoma with BCR::ABL1-like features	B-ALL, BCR::ABL1-like , JAK-STAT activated	Ph-like	not Ph-pos predicted	*	PAX5	JAK2	other	FALSE	FALSE	*
B-lymphoblastic leukaemia/lymphoma with BCR::ABL1-like features	B-ALL, BCR::ABL1-like , JAK-STAT activated	Ph-like	not Ph-pos predicted	*	BCR	JAK2	other	FALSE	FALSE	*
B-lymphoblastic leukaemia/lymphoma with BCR::ABL1-like features	B-ALL, BCR::ABL1-like , JAK-STAT activated	Ph-like	not Ph-pos predicted	*	JAK2	BCR	other	FALSE	FALSE	*
B-lymphoblastic leukaemia/lymphoma with BCR::ABL1-like features	B-ALL, BCR::ABL1-like , JAK-STAT activated	Ph-like	not Ph-pos predicted	*	JAK2	SSBP2	other	FALSE	FALSE	*
B-lymphoblastic leukaemia/lymphoma with BCR::ABL1-like features	B-ALL, BCR::ABL1-like , JAK-STAT activated	Ph-like	not Ph-pos predicted	*	SSBP2	JAK2	other	FALSE	FALSE	*
B-lymphoblastic leukaemia/lymphoma with BCR::ABL1-like features	B-ALL, BCR::ABL1-like , JAK-STAT activated	Ph-like	not Ph-pos predicted	*	ATF7IP	JAK2	other	FALSE	FALSE	*
B-lymphoblastic leukaemia/lymphoma with BCR::ABL1-like features	B-ALL, BCR::ABL1-like , JAK-STAT activated	Ph-like	not Ph-pos predicted	*	EPOR	IGK	other	FALSE	FALSE	*
B-lymphoblastic leukaemia/lymphoma with BCR::ABL1-like features	B-ALL, BCR::ABL1-like , JAK-STAT activated	Ph-like	not Ph-pos predicted	*	ETV6	JAK2	other	FALSE	FALSE	*
B-lymphoblastic leukaemia/lymphoma with BCR::ABL1-like features	B-ALL, BCR::ABL1-like , JAK-STAT activated	Ph-like	not Ph-pos predicted	*	IGK	EPOR	other	FALSE	FALSE	*
B-lymphoblastic leukaemia/lymphoma with BCR::ABL1-like features	B-ALL, BCR::ABL1-like , JAK-STAT activated	Ph-like	not Ph-pos predicted	*	JAK2	ATF7IP	other	FALSE	FALSE	*
B-lymphoblastic leukaemia/lymphoma with BCR::ABL1-like features	B-ALL, BCR::ABL1-like , JAK-STAT activated	Ph-like	not Ph-pos predicted	*	JAK2	ETV6	other	FALSE	FALSE	*
B-lymphoblastic leukaemia/lymphoma with BCR::ABL1-like features	B-ALL, BCR::ABL1-like , JAK-STAT activated	Ph-like	not Ph-pos predicted	*	EPOR	LAIR1	other	FALSE	FALSE	*
B-lymphoblastic leukaemia/lymphoma with BCR::ABL1-like features	B-ALL, BCR::ABL1-like , JAK-STAT activated	Ph-like	not Ph-pos predicted	*	JAK2	PCM1	other	FALSE	FALSE	*
B-lymphoblastic leukaemia/lymphoma with BCR::ABL1-like features	B-ALL, BCR::ABL1-like , JAK-STAT activated	Ph-like	not Ph-pos predicted	*	JAK2	PPFIBP1	other	FALSE	FALSE	*
B-lymphoblastic leukaemia/lymphoma with BCR::ABL1-like features	B-ALL, BCR::ABL1-like , JAK-STAT activated	Ph-like	not Ph-pos predicted	*	JAK2	TERF2	other	FALSE	FALSE	*
B-lymphoblastic leukaemia/lymphoma with BCR::ABL1-like features	B-ALL, BCR::ABL1-like , JAK-STAT activated	Ph-like	not Ph-pos predicted	*	JAK2	TPR	other	FALSE	FALSE	*
B-lymphoblastic leukaemia/lymphoma with BCR::ABL1-like features	B-ALL, BCR::ABL1-like , JAK-STAT activated	Ph-like	not Ph-pos predicted	*	LAIR1	EPOR	other	FALSE	FALSE	*
B-lymphoblastic leukaemia/lymphoma with BCR::ABL1-like features	B-ALL, BCR::ABL1-like , JAK-STAT activated	Ph-like	not Ph-pos predicted	*	PCM1	JAK2	other	FALSE	FALSE	*
B-lymphoblastic leukaemia/lymphoma with BCR::ABL1-like features	B-ALL, BCR::ABL1-like , JAK-STAT activated	Ph-like	not Ph-pos predicted	*	PPFIBP1	JAK2	other	FALSE	FALSE	*
B-lymphoblastic leukaemia/lymphoma with BCR::ABL1-like features	B-ALL, BCR::ABL1-like , JAK-STAT activated	Ph-like	not Ph-pos predicted	*	TERF2	JAK2	other	FALSE	FALSE	*
B-lymphoblastic leukaemia/lymphoma with BCR::ABL1-like features	B-ALL, BCR::ABL1-like , JAK-STAT activated	Ph-like	not Ph-pos predicted	*	TPR	JAK2	other	FALSE	FALSE	*
B-lymphoblastic leukaemia/lymphoma with BCR::ABL1-like features	B-ALL, BCR::ABL1-like , JAK-STAT activated	Ph-like	not Ph-pos predicted	*	EBF1	JAK2	other	FALSE	FALSE	*
B-lymphoblastic leukaemia/lymphoma with BCR::ABL1-like features	B-ALL, BCR::ABL1-like , JAK-STAT activated	Ph-like	not Ph-pos predicted	*	IL2RB	MYH9	other	FALSE	FALSE	*
B-lymphoblastic leukaemia/lymphoma with BCR::ABL1-like features	B-ALL, BCR::ABL1-like , JAK-STAT activated	Ph-like	not Ph-pos predicted	*	IL7-R	IGH@	other	FALSE	FALSE	*
B-lymphoblastic leukaemia/lymphoma with BCR::ABL1-like features	B-ALL, BCR::ABL1-like , JAK-STAT activated	Ph-like	not Ph-pos predicted	*	JAK2	EBF1	other	FALSE	FALSE	*
B-lymphoblastic leukaemia/lymphoma with BCR::ABL1-like features	B-ALL, BCR::ABL1-like , JAK-STAT activated	Ph-like	not Ph-pos predicted	*	JAK2	OFD1	other	FALSE	FALSE	*
B-lymphoblastic leukaemia/lymphoma with BCR::ABL1-like features	B-ALL, BCR::ABL1-like , JAK-STAT activated	Ph-like	not Ph-pos predicted	*	JAK2	STRN3	other	FALSE	FALSE	*
B-lymphoblastic leukaemia/lymphoma with BCR::ABL1-like features	B-ALL, BCR::ABL1-like , JAK-STAT activated	Ph-like	not Ph-pos predicted	*	JAK2	USP25	other	FALSE	FALSE	*
B-lymphoblastic leukaemia/lymphoma with BCR::ABL1-like features	B-ALL, BCR::ABL1-like , JAK-STAT activated	Ph-like	not Ph-pos predicted	*	JAK2	ZNF274	other	FALSE	FALSE	*
B-lymphoblastic leukaemia/lymphoma with BCR::ABL1-like features	B-ALL, BCR::ABL1-like , JAK-STAT activated	Ph-like	not Ph-pos predicted	*	MYB	TYK2	other	FALSE	FALSE	*
B-lymphoblastic leukaemia/lymphoma with BCR::ABL1-like features	B-ALL, BCR::ABL1-like , JAK-STAT activated	Ph-like	not Ph-pos predicted	*	MYH9	IL2RB	other	FALSE	FALSE	*
B-lymphoblastic leukaemia/lymphoma with BCR::ABL1-like features	B-ALL, BCR::ABL1-like , JAK-STAT activated	Ph-like	not Ph-pos predicted	*	OFD1	JAK2	other	FALSE	FALSE	*
B-lymphoblastic leukaemia/lymphoma with BCR::ABL1-like features	B-ALL, BCR::ABL1-like , JAK-STAT activated	Ph-like	not Ph-pos predicted	*	STRN3	JAK2	other	FALSE	FALSE	*
B-lymphoblastic leukaemia/lymphoma with BCR::ABL1-like features	B-ALL, BCR::ABL1-like , JAK-STAT activated	Ph-like	not Ph-pos predicted	*	USP25	JAK2	other	FALSE	FALSE	*
B-lymphoblastic leukaemia/lymphoma with BCR::ABL1-like features	B-ALL, BCR::ABL1-like , JAK-STAT activated	Ph-like	not Ph-pos predicted	*	ZNF274	JAK2	other	FALSE	FALSE	*
B-lymphoblastic leukaemia/lymphoma with BCR::ABL1-like features	B-ALL, BCR::ABL1-like , JAK-STAT activated	Ph-like	not Ph-pos predicted	*	EPOR	THADA	other	FALSE	FALSE	*
B-lymphoblastic leukaemia/lymphoma with BCR::ABL1-like features	B-ALL, BCR::ABL1-like , JAK-STAT activated	Ph-like	not Ph-pos predicted	*	IGH@	IL7-R	other	FALSE	FALSE	*
B-lymphoblastic leukaemia/lymphoma with BCR::ABL1-like features	B-ALL, BCR::ABL1-like , JAK-STAT activated	Ph-like	not Ph-pos predicted	*	JAK2	RFX3	other	FALSE	FALSE	*
B-lymphoblastic leukaemia/lymphoma with BCR::ABL1-like features	B-ALL, BCR::ABL1-like , JAK-STAT activated	Ph-like	not Ph-pos predicted	*	JAK2	SMU1	other	FALSE	FALSE	*
B-lymphoblastic leukaemia/lymphoma with BCR::ABL1-like features	B-ALL, BCR::ABL1-like , JAK-STAT activated	Ph-like	not Ph-pos predicted	*	JAK2	WDR37	other	FALSE	FALSE	*
B-lymphoblastic leukaemia/lymphoma with BCR::ABL1-like features	B-ALL, BCR::ABL1-like , JAK-STAT activated	Ph-like	not Ph-pos predicted	*	JAK2	ZNF340	other	FALSE	FALSE	*
B-lymphoblastic leukaemia/lymphoma with BCR::ABL1-like features	B-ALL, BCR::ABL1-like , JAK-STAT activated	Ph-like	not Ph-pos predicted	*	RFX3	JAK2	other	FALSE	FALSE	*
B-lymphoblastic leukaemia/lymphoma with BCR::ABL1-like features	B-ALL, BCR::ABL1-like , JAK-STAT activated	Ph-like	not Ph-pos predicted	*	SMU1	JAK2	other	FALSE	FALSE	*
B-lymphoblastic leukaemia/lymphoma with BCR::ABL1-like features	B-ALL, BCR::ABL1-like , JAK-STAT activated	Ph-like	not Ph-pos predicted	*	THADA	EPOR	other	FALSE	FALSE	*
B-lymphoblastic leukaemia/lymphoma with BCR::ABL1-like features	B-ALL, BCR::ABL1-like , JAK-STAT activated	Ph-like	not Ph-pos predicted	*	TYK2	MYB	other	FALSE	FALSE	*
B-lymphoblastic leukaemia/lymphoma with BCR::ABL1-like features	B-ALL, BCR::ABL1-like , JAK-STAT activated	Ph-like	not Ph-pos predicted	*	TYK2	ZNF340	other	FALSE	FALSE	*
B-lymphoblastic leukaemia/lymphoma with BCR::ABL1-like features	B-ALL, BCR::ABL1-like , JAK-STAT activated	Ph-like	not Ph-pos predicted	*	WDR37	JAK2	other	FALSE	FALSE	*
B-lymphoblastic leukaemia/lymphoma with BCR::ABL1-like features	B-ALL, BCR::ABL1-like , JAK-STAT activated	Ph-like	not Ph-pos predicted	*	ZNF340	JAK2	other	FALSE	FALSE	*
B-lymphoblastic leukaemia/lymphoma with BCR::ABL1-like features	B-ALL, BCR::ABL1-like , JAK-STAT activated	Ph-like	not Ph-pos predicted	*	ZNF340	TYK2	other	FALSE	FALSE	*
B-lymphoblastic leukaemia/lymphoma with BCR::ABL1-like features	B-ALL, BCR::ABL1-like , NOS	Ph-like	not Ph-pos predicted	*	ETV6	NTRK3	other	FALSE	FALSE	*
B-lymphoblastic leukaemia/lymphoma with BCR::ABL1-like features	B-ALL, BCR::ABL1-like , NOS	Ph-like	not Ph-pos predicted	*	NTRK3	ETV6	other	FALSE	FALSE	*
B-lymphoblastic leukaemia/lymphoma with BCR::ABL1-like features	B-ALL, BCR::ABL1-like , NOS	Ph-like	not Ph-pos predicted	*	GOPC	ROS1	other	FALSE	FALSE	*
B-lymphoblastic leukaemia/lymphoma with BCR::ABL1-like features	B-ALL, BCR::ABL1-like , NOS	Ph-like	not Ph-pos predicted	*	PTK2B	TMEM2	other	FALSE	FALSE	*
B-lymphoblastic leukaemia/lymphoma with BCR::ABL1-like features	B-ALL, BCR::ABL1-like , NOS	Ph-like	not Ph-pos predicted	*	ROS1	GOPC	other	FALSE	FALSE	*
B-lymphoblastic leukaemia/lymphoma with BCR::ABL1-like features	B-ALL, BCR::ABL1-like , NOS	Ph-like	not Ph-pos predicted	*	TMEM2	PTK2B	other	FALSE	FALSE	*
B-lymphoblastic leukaemia/lymphoma with BCR::ABL1-like features	B-ALL, BCR::ABL1-like , NOS	Ph-like	not Ph-pos predicted	*	CBL	KANK1	other	FALSE	FALSE	*
B-lymphoblastic leukaemia/lymphoma with BCR::ABL1-like features	B-ALL, BCR::ABL1-like , NOS	Ph-like	not Ph-pos predicted	*	DGKH	ZFAND3	other	FALSE	FALSE	*
B-lymphoblastic leukaemia/lymphoma with BCR::ABL1-like features	B-ALL, BCR::ABL1-like , NOS	Ph-like	not Ph-pos predicted	*	IKZF1	ZEB2	other	FALSE	FALSE	*
B-lymphoblastic leukaemia/lymphoma with BCR::ABL1-like features	B-ALL, BCR::ABL1-like , NOS	Ph-like	not Ph-pos predicted	*	KANK1	CBL	other	FALSE	FALSE	*
B-lymphoblastic leukaemia/lymphoma with BCR::ABL1-like features	B-ALL, BCR::ABL1-like , NOS	Ph-like	not Ph-pos predicted	*	ZEB2	IKZF1	other	FALSE	FALSE	*
B-lymphoblastic leukaemia/lymphoma with BCR::ABL1-like features	B-ALL, BCR::ABL1-like , NOS	Ph-like	not Ph-pos predicted	*	ZFAND3	DGKH	other	FALSE	FALSE	*
B-lymphoblastic leukaemia/lymphoma with BCR::ABL1-like features	B-ALL, BCR::ABL1-like , NOS	Ph-like	not Ph-pos predicted	high-confidence			other	FALSE	FALSE	*
B-lymphoblastic leukaemia/lymphoma with ETV6::RUNX1 fusion	B-ALL with t(12;21)(p13.2;q22.1)/ETV6::RUNX1	ETV6::RUNX1	not Ph-pos predicted	*	ETV6	RUNX1	other	FALSE	FALSE	*
B-lymphoblastic leukaemia/lymphoma with ETV6::RUNX1 fusion	B-ALL with t(12;21)(p13.2;q22.1)/ETV6::RUNX1	ETV6::RUNX1	not Ph-pos predicted	*	RUNX1	ETV6	other	FALSE	FALSE	*
B-lymphoblastic leukaemia/lymphoma with ETV6::RUNX1-like features	B-ALL, ETV6::RUNX1-like (provisional entity)	ETV6::RUNX1-like	not Ph-pos predicted	*	ELMO1	ETV6	other	FALSE	FALSE	*
B-lymphoblastic leukaemia/lymphoma with ETV6::RUNX1-like features	B-ALL, ETV6::RUNX1-like (provisional entity)	ETV6::RUNX1-like	not Ph-pos predicted	*	ETV6	ELMO1	other	FALSE	FALSE	*
B-lymphoblastic leukaemia/lymphoma with ETV6::RUNX1-like features	B-ALL, ETV6::RUNX1-like (provisional entity)	ETV6::RUNX1-like	not Ph-pos predicted	*	AMPH	ETV6	other	FALSE	FALSE	*
B-lymphoblastic leukaemia/lymphoma with ETV6::RUNX1-like features	B-ALL, ETV6::RUNX1-like (provisional entity)	ETV6::RUNX1-like	not Ph-pos predicted	*	C7ORF72	ETV6	other	FALSE	FALSE	*
B-lymphoblastic leukaemia/lymphoma with ETV6::RUNX1-like features	B-ALL, ETV6::RUNX1-like (provisional entity)	ETV6::RUNX1-like	not Ph-pos predicted	*	CASC15	ETV6	other	FALSE	FALSE	*
B-lymphoblastic leukaemia/lymphoma with ETV6::RUNX1-like features	B-ALL, ETV6::RUNX1-like (provisional entity)	ETV6::RUNX1-like	not Ph-pos predicted	*	CD163	ETV6	other	FALSE	FALSE	*
B-lymphoblastic leukaemia/lymphoma with ETV6::RUNX1-like features	B-ALL, ETV6::RUNX1-like (provisional entity)	ETV6::RUNX1-like	not Ph-pos predicted	*	EBF1	ETV6	other	FALSE	FALSE	*
B-lymphoblastic leukaemia/lymphoma with ETV6::RUNX1-like features	B-ALL, ETV6::RUNX1-like (provisional entity)	ETV6::RUNX1-like	not Ph-pos predicted	*	ERC1	ETV6	other	FALSE	FALSE	*
B-lymphoblastic leukaemia/lymphoma with ETV6::RUNX1-like features	B-ALL, ETV6::RUNX1-like (provisional entity)	ETV6::RUNX1-like	not Ph-pos predicted	*	ETV6	AMPH	other	FALSE	FALSE	*
B-lymphoblastic leukaemia/lymphoma with ETV6::RUNX1-like features	B-ALL, ETV6::RUNX1-like (provisional entity)	ETV6::RUNX1-like	not Ph-pos predicted	*	ETV6	C7ORF72	other	FALSE	FALSE	*
B-lymphoblastic leukaemia/lymphoma with ETV6::RUNX1-like features	B-ALL, ETV6::RUNX1-like (provisional entity)	ETV6::RUNX1-like	not Ph-pos predicted	*	ETV6	CASC15	other	FALSE	FALSE	*
B-lymphoblastic leukaemia/lymphoma with ETV6::RUNX1-like features	B-ALL, ETV6::RUNX1-like (provisional entity)	ETV6::RUNX1-like	not Ph-pos predicted	*	ETV6	CD163	other	FALSE	FALSE	*
B-lymphoblastic leukaemia/lymphoma with ETV6::RUNX1-like features	B-ALL, ETV6::RUNX1-like (provisional entity)	ETV6::RUNX1-like	not Ph-pos predicted	*	ETV6	EBF1	other	FALSE	FALSE	*
B-lymphoblastic leukaemia/lymphoma with ETV6::RUNX1-like features	B-ALL, ETV6::RUNX1-like (provisional entity)	ETV6::RUNX1-like	not Ph-pos predicted	*	ETV6	ERC1	other	FALSE	FALSE	*
B-lymphoblastic leukaemia/lymphoma with ETV6::RUNX1-like features	B-ALL, ETV6::RUNX1-like (provisional entity)	ETV6::RUNX1-like	not Ph-pos predicted	*	ETV6	EXTL1	other	FALSE	FALSE	*
B-lymphoblastic leukaemia/lymphoma with ETV6::RUNX1-like features	B-ALL, ETV6::RUNX1-like (provisional entity)	ETV6::RUNX1-like	not Ph-pos predicted	*	ETV6	FAM136A	other	FALSE	FALSE	*
B-lymphoblastic leukaemia/lymphoma with ETV6::RUNX1-like features	B-ALL, ETV6::RUNX1-like (provisional entity)	ETV6::RUNX1-like	not Ph-pos predicted	*	ETV6	FOXO3	other	FALSE	FALSE	*
B-lymphoblastic leukaemia/lymphoma with ETV6::RUNX1-like features	B-ALL, ETV6::RUNX1-like (provisional entity)	ETV6::RUNX1-like	not Ph-pos predicted	*	ETV6	IKZF1	other	FALSE	FALSE	*
B-lymphoblastic leukaemia/lymphoma with ETV6::RUNX1-like features	B-ALL, ETV6::RUNX1-like (provisional entity)	ETV6::RUNX1-like	not Ph-pos predicted	*	ETV6	QSOX1	other	FALSE	FALSE	*
B-lymphoblastic leukaemia/lymphoma with ETV6::RUNX1-like features	B-ALL, ETV6::RUNX1-like (provisional entity)	ETV6::RUNX1-like	not Ph-pos predicted	*	ETV6	SLC30A7	other	FALSE	FALSE	*
B-lymphoblastic leukaemia/lymphoma with ETV6::RUNX1-like features	B-ALL, ETV6::RUNX1-like (provisional entity)	ETV6::RUNX1-like	not Ph-pos predicted	*	ETV6	SRRM1	other	FALSE	FALSE	*
B-lymphoblastic leukaemia/lymphoma with ETV6::RUNX1-like features	B-ALL, ETV6::RUNX1-like (provisional entity)	ETV6::RUNX1-like	not Ph-pos predicted	*	ETV6	TMTC1	other	FALSE	FALSE	*
B-lymphoblastic leukaemia/lymphoma with ETV6::RUNX1-like features	B-ALL, ETV6::RUNX1-like (provisional entity)	ETV6::RUNX1-like	not Ph-pos predicted	*	EXTL1	ETV6	other	FALSE	FALSE	*
B-lymphoblastic leukaemia/lymphoma with ETV6::RUNX1-like features	B-ALL, ETV6::RUNX1-like (provisional entity)	ETV6::RUNX1-like	not Ph-pos predicted	*	FAM136A	ETV6	other	FALSE	FALSE	*
B-lymphoblastic leukaemia/lymphoma with ETV6::RUNX1-like features	B-ALL, ETV6::RUNX1-like (provisional entity)	ETV6::RUNX1-like	not Ph-pos predicted	*	FOXO3	ETV6	other	FALSE	FALSE	*
B-lymphoblastic leukaemia/lymphoma with ETV6::RUNX1-like features	B-ALL, ETV6::RUNX1-like (provisional entity)	ETV6::RUNX1-like	not Ph-pos predicted	*	IKZF1	ETV6	other	FALSE	FALSE	*
B-lymphoblastic leukaemia/lymphoma with ETV6::RUNX1-like features	B-ALL, ETV6::RUNX1-like (provisional entity)	ETV6::RUNX1-like	not Ph-pos predicted	*	IKZF1	RNFT2	other	FALSE	FALSE	*
B-lymphoblastic leukaemia/lymphoma with ETV6::RUNX1-like features	B-ALL, ETV6::RUNX1-like (provisional entity)	ETV6::RUNX1-like	not Ph-pos predicted	*	IKZF1	STIM2	other	FALSE	FALSE	*
B-lymphoblastic leukaemia/lymphoma with ETV6::RUNX1-like features	B-ALL, ETV6::RUNX1-like (provisional entity)	ETV6::RUNX1-like	not Ph-pos predicted	*	IKZF1	ZPBP	other	FALSE	FALSE	*
B-lymphoblastic leukaemia/lymphoma with ETV6::RUNX1-like features	B-ALL, ETV6::RUNX1-like (provisional entity)	ETV6::RUNX1-like	not Ph-pos predicted	*	QSOX1	ETV6	other	FALSE	FALSE	*
B-lymphoblastic leukaemia/lymphoma with ETV6::RUNX1-like features	B-ALL, ETV6::RUNX1-like (provisional entity)	ETV6::RUNX1-like	not Ph-pos predicted	*	RNFT2	IKZF1	other	FALSE	FALSE	*
B-lymphoblastic leukaemia/lymphoma with ETV6::RUNX1-like features	B-ALL, ETV6::RUNX1-like (provisional entity)	ETV6::RUNX1-like	not Ph-pos predicted	*	SLC30A7	ETV6	other	FALSE	FALSE	*
B-lymphoblastic leukaemia/lymphoma with ETV6::RUNX1-like features	B-ALL, ETV6::RUNX1-like (provisional entity)	ETV6::RUNX1-like	not Ph-pos predicted	*	SRRM1	ETV6	other	FALSE	FALSE	*
B-lymphoblastic leukaemia/lymphoma with ETV6::RUNX1-like features	B-ALL, ETV6::RUNX1-like (provisional entity)	ETV6::RUNX1-like	not Ph-pos predicted	*	STIM2	IKZF1	other	FALSE	FALSE	*
B-lymphoblastic leukaemia/lymphoma with ETV6::RUNX1-like features	B-ALL, ETV6::RUNX1-like (provisional entity)	ETV6::RUNX1-like	not Ph-pos predicted	*	TMTC1	ETV6	other	FALSE	FALSE	*
B-lymphoblastic leukaemia/lymphoma with ETV6::RUNX1-like features	B-ALL, ETV6::RUNX1-like (provisional entity)	ETV6::RUNX1-like	not Ph-pos predicted	*	ZPBP	IKZF1	other	FALSE	FALSE	*
B-lymphoblastic leukaemia/lymphoma with ETV6::RUNX1-like features	B-ALL, ETV6::RUNX1-like (provisional entity)	ETV6::RUNX1-like	not Ph-pos predicted	high-confidence			other	FALSE	FALSE	*
B-lymphoblastic leukaemia/lymphoma with high hyperdiploidy	B-ALL, hyperdiploid	Hyperdiploid	not Ph-pos predicted	*			Hyperdiploid	FALSE	FALSE	*
B-lymphoblastic leukaemia/lymphoma with hypodiploidy	B-ALL, low hypodiploid	Low hypodiploid	not Ph-pos predicted	*			Low hypodiploid	FALSE	FALSE	*
B-lymphoblastic leukaemia/lymphoma with iAMP21	B-ALL with iAMP21	iAMP21	not Ph-pos predicted	*			iAMP21	FALSE	FALSE	*
B-lymphoblastic leukaemia/lymphoma with KMT2A rearrangement	B-ALLwith t(v;11q23.3)/KMT2A rearranged	KMT2A	not Ph-pos predicted	*	AFF1	KMT2A	other	FALSE	FALSE	*
B-lymphoblastic leukaemia/lymphoma with KMT2A rearrangement	B-ALLwith t(v;11q23.3)/KMT2A rearranged	KMT2A	not Ph-pos predicted	*	KMT2A	AFF1	other	FALSE	FALSE	*
B-lymphoblastic leukaemia/lymphoma with KMT2A rearrangement	B-ALLwith t(v;11q23.3)/KMT2A rearranged	KMT2A	not Ph-pos predicted	*	KMT2A	MLLT1	other	FALSE	FALSE	*
B-lymphoblastic leukaemia/lymphoma with KMT2A rearrangement	B-ALLwith t(v;11q23.3)/KMT2A rearranged	KMT2A	not Ph-pos predicted	*	MLLT1	KMT2A	other	FALSE	FALSE	*
B-lymphoblastic leukaemia/lymphoma with KMT2A rearrangement	B-ALLwith t(v;11q23.3)/KMT2A rearranged	KMT2A	not Ph-pos predicted	*	KMT2A	MLLT3	other	FALSE	FALSE	*
B-lymphoblastic leukaemia/lymphoma with KMT2A rearrangement	B-ALLwith t(v;11q23.3)/KMT2A rearranged	KMT2A	not Ph-pos predicted	*	MLLT3	KMT2A	other	FALSE	FALSE	*
B-lymphoblastic leukaemia/lymphoma with KMT2A rearrangement	B-ALLwith t(v;11q23.3)/KMT2A rearranged	KMT2A	not Ph-pos predicted	*	KMT2A	MLLT10	other	FALSE	FALSE	*
B-lymphoblastic leukaemia/lymphoma with KMT2A rearrangement	B-ALLwith t(v;11q23.3)/KMT2A rearranged	KMT2A	not Ph-pos predicted	*	MLLT10	KMT2A	other	FALSE	FALSE	*
B-lymphoblastic leukaemia/lymphoma with KMT2A rearrangement	B-ALLwith t(v;11q23.3)/KMT2A rearranged	KMT2A	not Ph-pos predicted	*	KMT2A	USP2	other	FALSE	FALSE	*
B-lymphoblastic leukaemia/lymphoma with KMT2A rearrangement	B-ALLwith t(v;11q23.3)/KMT2A rearranged	KMT2A	not Ph-pos predicted	*	USP2	KMT2A	other	FALSE	FALSE	*
B-lymphoblastic leukaemia/lymphoma with KMT2A rearrangement	B-ALLwith t(v;11q23.3)/KMT2A rearranged	KMT2A	not Ph-pos predicted	*	DCPS	KMT2A	other	FALSE	FALSE	*
B-lymphoblastic leukaemia/lymphoma with KMT2A rearrangement	B-ALLwith t(v;11q23.3)/KMT2A rearranged	KMT2A	not Ph-pos predicted	*	EPS15	KMT2A	other	FALSE	FALSE	*
B-lymphoblastic leukaemia/lymphoma with KMT2A rearrangement	B-ALLwith t(v;11q23.3)/KMT2A rearranged	KMT2A	not Ph-pos predicted	*	IKZF1	KMT2A	other	FALSE	FALSE	*
B-lymphoblastic leukaemia/lymphoma with KMT2A rearrangement	B-ALLwith t(v;11q23.3)/KMT2A rearranged	KMT2A	not Ph-pos predicted	*	KMT2A	DCPS	other	FALSE	FALSE	*
B-lymphoblastic leukaemia/lymphoma with KMT2A rearrangement	B-ALLwith t(v;11q23.3)/KMT2A rearranged	KMT2A	not Ph-pos predicted	*	KMT2A	EPS15	other	FALSE	FALSE	*
B-lymphoblastic leukaemia/lymphoma with KMT2A rearrangement	B-ALLwith t(v;11q23.3)/KMT2A rearranged	KMT2A	not Ph-pos predicted	*	KMT2A	IKZF1	other	FALSE	FALSE	*
B-lymphoblastic leukaemia/lymphoma with KMT2A rearrangement	B-ALLwith t(v;11q23.3)/KMT2A rearranged	KMT2A	not Ph-pos predicted	*	KMT2A	TNS3	other	FALSE	FALSE	*
B-lymphoblastic leukaemia/lymphoma with KMT2A rearrangement	B-ALLwith t(v;11q23.3)/KMT2A rearranged	KMT2A	not Ph-pos predicted	*	KMT2A	UBASH3B	other	FALSE	FALSE	*
B-lymphoblastic leukaemia/lymphoma with KMT2A rearrangement	B-ALLwith t(v;11q23.3)/KMT2A rearranged	KMT2A	not Ph-pos predicted	*	TNS3	KMT2A	other	FALSE	FALSE	*
B-lymphoblastic leukaemia/lymphoma with KMT2A rearrangement	B-ALLwith t(v;11q23.3)/KMT2A rearranged	KMT2A	not Ph-pos predicted	*	UBASH3B	KMT2A	other	FALSE	FALSE	*
B-lymphoblastic leukaemia/lymphoma with other defined genetic abnormalities	B-ALL with DUX4 rearrangement	DUX4	not Ph-pos predicted	*	DUX4	IGH@	other	FALSE	FALSE	*
B-lymphoblastic leukaemia/lymphoma with other defined genetic abnormalities	B-ALL with DUX4 rearrangement	DUX4	not Ph-pos predicted	*	IGH@	DUX4	other	FALSE	FALSE	*
B-lymphoblastic leukaemia/lymphoma with other defined genetic abnormalities	B-ALL with DUX4 rearrangement	DUX4	not Ph-pos predicted	*	DUX4	ETV6	other	FALSE	FALSE	*
B-lymphoblastic leukaemia/lymphoma with other defined genetic abnormalities	B-ALL with DUX4 rearrangement	DUX4	not Ph-pos predicted	*	DUX4	PCGF5	other	FALSE	FALSE	*
B-lymphoblastic leukaemia/lymphoma with other defined genetic abnormalities	B-ALL with DUX4 rearrangement	DUX4	not Ph-pos predicted	*	ETV6	DUX4	other	FALSE	FALSE	*
B-lymphoblastic leukaemia/lymphoma with other defined genetic abnormalities	B-ALL with DUX4 rearrangement	DUX4	not Ph-pos predicted	*	PCGF5	DUX4	other	FALSE	FALSE	*
B-lymphoblastic leukaemia/lymphoma with other defined genetic abnormalities	B-ALL with DUX4 rearrangement	DUX4	not Ph-pos predicted	high-confidence			other	FALSE	FALSE	*
B-lymphoblastic leukaemia/lymphoma with other defined genetic abnormalities	B-ALL with MEF2D rearrangement	MEF2D	not Ph-pos predicted	*	BCL9	MEF2D	other	FALSE	FALSE	*
B-lymphoblastic leukaemia/lymphoma with other defined genetic abnormalities	B-ALL with MEF2D rearrangement	MEF2D	not Ph-pos predicted	*	MEF2D	BCL9	other	FALSE	FALSE	*
B-lymphoblastic leukaemia/lymphoma with other defined genetic abnormalities	B-ALL with MEF2D rearrangement	MEF2D	not Ph-pos predicted	*	HNRNPUL1	MEF2D	other	FALSE	FALSE	*
B-lymphoblastic leukaemia/lymphoma with other defined genetic abnormalities	B-ALL with MEF2D rearrangement	MEF2D	not Ph-pos predicted	*	MEF2D	HNRNPUL1	other	FALSE	FALSE	*
B-lymphoblastic leukaemia/lymphoma with other defined genetic abnormalities	B-ALL with MEF2D rearrangement	MEF2D	not Ph-pos predicted	*	MEF2D	PYGO2	other	FALSE	FALSE	*
B-lymphoblastic leukaemia/lymphoma with other defined genetic abnormalities	B-ALL with MEF2D rearrangement	MEF2D	not Ph-pos predicted	*	PYGO2	MEF2D	other	FALSE	FALSE	*
B-lymphoblastic leukaemia/lymphoma with other defined genetic abnormalities	B-ALL with MEF2D rearrangement	MEF2D	not Ph-pos predicted	*	DAZAP1	MEF2D	other	FALSE	FALSE	*
B-lymphoblastic leukaemia/lymphoma with other defined genetic abnormalities	B-ALL with MEF2D rearrangement	MEF2D	not Ph-pos predicted	*	FOXJ2	MEF2D	other	FALSE	FALSE	*
B-lymphoblastic leukaemia/lymphoma with other defined genetic abnormalities	B-ALL with MEF2D rearrangement	MEF2D	not Ph-pos predicted	*	MEF2D	DAZAP1	other	FALSE	FALSE	*
B-lymphoblastic leukaemia/lymphoma with other defined genetic abnormalities	B-ALL with MEF2D rearrangement	MEF2D	not Ph-pos predicted	*	MEF2D	FOXJ2	other	FALSE	FALSE	*
B-lymphoblastic leukaemia/lymphoma with other defined genetic abnormalities	B-ALL with MEF2D rearrangement	MEF2D	not Ph-pos predicted	*	MEF2D	HNRNPM	other	FALSE	FALSE	*
B-lymphoblastic leukaemia/lymphoma with other defined genetic abnormalities	B-ALL with MEF2D rearrangement	MEF2D	not Ph-pos predicted	*	MEF2D	SS18	other	FALSE	FALSE	*
B-lymphoblastic leukaemia/lymphoma with other defined genetic abnormalities	B-ALL with MEF2D rearrangement	MEF2D	not Ph-pos predicted	*	SS18	MEF2D	other	FALSE	FALSE	*
B-lymphoblastic leukaemia/lymphoma with other defined genetic abnormalities	B-ALL with mutated IKZF1 N159Y	IKZF1 N159Y	not Ph-pos predicted	*			other	FALSE	TRUE	*
B-lymphoblastic leukaemia/lymphoma with other defined genetic abnormalities	B-ALL with mutated PAX5 P80R	PAX5 P80R	not Ph-pos predicted	*			other	TRUE	FALSE	*
B-lymphoblastic leukaemia/lymphoma with other defined genetic abnormalities	B-ALL with MYC rearrangement	BCL2/MYC	not Ph-pos predicted	*	BCL2	IGH@	other	FALSE	FALSE	*
B-lymphoblastic leukaemia/lymphoma with other defined genetic abnormalities	B-ALL with MYC rearrangement	BCL2/MYC	not Ph-pos predicted	*	IGH@	BCL2	other	FALSE	FALSE	*
B-lymphoblastic leukaemia/lymphoma with other defined genetic abnormalities	B-ALL with MYC rearrangement	BCL2/MYC	not Ph-pos predicted	*	IGH@	MYC	other	FALSE	FALSE	*
B-lymphoblastic leukaemia/lymphoma with other defined genetic abnormalities	B-ALL with MYC rearrangement	BCL2/MYC	not Ph-pos predicted	*	MYC	IGH@	other	FALSE	FALSE	*
B-lymphoblastic leukaemia/lymphoma with other defined genetic abnormalities	B-ALL with MYC rearrangement	BCL2/MYC	not Ph-pos predicted	*	BCL6	IGH@	other	FALSE	FALSE	*
B-lymphoblastic leukaemia/lymphoma with other defined genetic abnormalities	B-ALL with MYC rearrangement	BCL2/MYC	not Ph-pos predicted	*	IGH@	BCL6	other	FALSE	FALSE	*
B-lymphoblastic leukaemia/lymphoma with other defined genetic abnormalities	B-ALL with MYC rearrangement	BCL2/MYC	not Ph-pos predicted	*	BCL2	MYC	other	FALSE	FALSE	*
B-lymphoblastic leukaemia/lymphoma with other defined genetic abnormalities	B-ALL with MYC rearrangement	BCL2/MYC	not Ph-pos predicted	*	MYC	BCL2	other	FALSE	FALSE	*
B-lymphoblastic leukaemia/lymphoma with other defined genetic abnormalities	B-ALL with MYC rearrangement	BCL2/MYC	not Ph-pos predicted	high-confidence			other	FALSE	FALSE	*
B-lymphoblastic leukaemia/lymphoma with other defined genetic abnormalities	B-ALL with NUTM1 rearrangement	NUTM1	not Ph-pos predicted	*	NUTM1	SLC12A6	other	FALSE	FALSE	*
B-lymphoblastic leukaemia/lymphoma with other defined genetic abnormalities	B-ALL with NUTM1 rearrangement	NUTM1	not Ph-pos predicted	*	SLC12A6	NUTM1	other	FALSE	FALSE	*
B-lymphoblastic leukaemia/lymphoma with other defined genetic abnormalities	B-ALL with NUTM1 rearrangement	NUTM1	not Ph-pos predicted	*	ACIN1	NUTM1	other	FALSE	FALSE	*
B-lymphoblastic leukaemia/lymphoma with other defined genetic abnormalities	B-ALL with NUTM1 rearrangement	NUTM1	not Ph-pos predicted	*	CUX1	NUTM1	other	FALSE	FALSE	*
B-lymphoblastic leukaemia/lymphoma with other defined genetic abnormalities	B-ALL with NUTM1 rearrangement	NUTM1	not Ph-pos predicted	*	NUTM1	ACIN1	other	FALSE	FALSE	*
B-lymphoblastic leukaemia/lymphoma with other defined genetic abnormalities	B-ALL with NUTM1 rearrangement	NUTM1	not Ph-pos predicted	*	NUTM1	CUX1	other	FALSE	FALSE	*
B-lymphoblastic leukaemia/lymphoma with other defined genetic abnormalities	B-ALL with NUTM1 rearrangement	NUTM1	not Ph-pos predicted	*	BRD9	NUTM1	other	FALSE	FALSE	*
B-lymphoblastic leukaemia/lymphoma with other defined genetic abnormalities	B-ALL with NUTM1 rearrangement	NUTM1	not Ph-pos predicted	*	NUTM1	BRD9	other	FALSE	FALSE	*
B-lymphoblastic leukaemia/lymphoma with other defined genetic abnormalities	B-ALL with NUTM1 rearrangement	NUTM1	not Ph-pos predicted	*	NUTM1	ZNF618	other	FALSE	FALSE	*
B-lymphoblastic leukaemia/lymphoma with other defined genetic abnormalities	B-ALL with NUTM1 rearrangement	NUTM1	not Ph-pos predicted	*	ZNF618	NUTM1	other	FALSE	FALSE	*
B-lymphoblastic leukaemia/lymphoma with other defined genetic abnormalities	B-ALL with NUTM1 rearrangement	NUTM1	not Ph-pos predicted	*	IKZF1	NUTM1	other	FALSE	FALSE	*
B-lymphoblastic leukaemia/lymphoma with other defined genetic abnormalities	B-ALL with NUTM1 rearrangement	NUTM1	not Ph-pos predicted	*	NUTM1	IKZF1	other	FALSE	FALSE	*
B-lymphoblastic leukaemia/lymphoma with other defined genetic abnormalities	B-ALL with UBTF::ATXN7L3/PAN3,CDX2 (CDX2/UBTF)	CDX2/UBTF	not Ph-pos predicted	*	UBTF	ATXN7L3	other	FALSE	FALSE	*
B-lymphoblastic leukaemia/lymphoma with other defined genetic abnormalities	B-ALL with UBTF::ATXN7L3/PAN3,CDX2 (CDX2/UBTF)	CDX2/UBTF	not Ph-pos predicted	*	ATXN7L3	UBTF	other	FALSE	FALSE	*
B-lymphoblastic leukaemia/lymphoma with other defined genetic abnormalities	B-ALL with ZNF384(362) rearrangement	ZNF384	not Ph-pos predicted	*	EP300	ZNF384	other	FALSE	FALSE	*
B-lymphoblastic leukaemia/lymphoma with other defined genetic abnormalities	B-ALL with ZNF384(362) rearrangement	ZNF384	not Ph-pos predicted	*	ZNF384	EP300	other	FALSE	FALSE	*
B-lymphoblastic leukaemia/lymphoma with other defined genetic abnormalities	B-ALL with ZNF384(362) rearrangement	ZNF384	not Ph-pos predicted	*	TAF15	ZNF384	other	FALSE	FALSE	*
B-lymphoblastic leukaemia/lymphoma with other defined genetic abnormalities	B-ALL with ZNF384(362) rearrangement	ZNF384	not Ph-pos predicted	*	TCF3	ZNF384	other	FALSE	FALSE	*
B-lymphoblastic leukaemia/lymphoma with other defined genetic abnormalities	B-ALL with ZNF384(362) rearrangement	ZNF384	not Ph-pos predicted	*	ZNF384	TAF15	other	FALSE	FALSE	*
B-lymphoblastic leukaemia/lymphoma with other defined genetic abnormalities	B-ALL with ZNF384(362) rearrangement	ZNF384	not Ph-pos predicted	*	ZNF384	TCF3	other	FALSE	FALSE	*
B-lymphoblastic leukaemia/lymphoma with other defined genetic abnormalities	B-ALL with ZNF384(362) rearrangement	ZNF384	not Ph-pos predicted	*	EWSR1	ZNF384	other	FALSE	FALSE	*
B-lymphoblastic leukaemia/lymphoma with other defined genetic abnormalities	B-ALL with ZNF384(362) rearrangement	ZNF384	not Ph-pos predicted	*	ZNF384	EWSR1	other	FALSE	FALSE	*
B-lymphoblastic leukaemia/lymphoma with other defined genetic abnormalities	B-ALL with ZNF384(362) rearrangement	ZNF384	not Ph-pos predicted	*	SMARCA2	ZNF362	other	FALSE	FALSE	*
B-lymphoblastic leukaemia/lymphoma with other defined genetic abnormalities	B-ALL with ZNF384(362) rearrangement	ZNF384	not Ph-pos predicted	*	ZNF362	SMARCA2	other	FALSE	FALSE	*
B-lymphoblastic leukaemia/lymphoma with other defined genetic abnormalities	B-ALL with ZNF384(362) rearrangement	ZNF384	not Ph-pos predicted	*	ZNF384	SMARCA2	other	FALSE	FALSE	*
B-lymphoblastic leukaemia/lymphoma with other defined genetic abnormalities	B-ALL with ZNF384(362) rearrangement	ZNF384	not Ph-pos predicted	*	ARID1B	ZNF384	other	FALSE	FALSE	*
B-lymphoblastic leukaemia/lymphoma with other defined genetic abnormalities	B-ALL with ZNF384(362) rearrangement	ZNF384	not Ph-pos predicted	*	CLTC	ZNF384	other	FALSE	FALSE	*
B-lymphoblastic leukaemia/lymphoma with other defined genetic abnormalities	B-ALL with ZNF384(362) rearrangement	ZNF384	not Ph-pos predicted	*	CREBBP	ZNF384	other	FALSE	FALSE	*
B-lymphoblastic leukaemia/lymphoma with other defined genetic abnormalities	B-ALL with ZNF384(362) rearrangement	ZNF384	not Ph-pos predicted	*	DDX42	ZNF384	other	FALSE	FALSE	*
B-lymphoblastic leukaemia/lymphoma with other defined genetic abnormalities	B-ALL with ZNF384(362) rearrangement	ZNF384	not Ph-pos predicted	*	NIPBL	ZNF384	other	FALSE	FALSE	*
B-lymphoblastic leukaemia/lymphoma with other defined genetic abnormalities	B-ALL with ZNF384(362) rearrangement	ZNF384	not Ph-pos predicted	*	SMARCA2	ZNF384	other	FALSE	FALSE	*
B-lymphoblastic leukaemia/lymphoma with other defined genetic abnormalities	B-ALL with ZNF384(362) rearrangement	ZNF384	not Ph-pos predicted	*	ZNF384	ARID1B	other	FALSE	FALSE	*
B-lymphoblastic leukaemia/lymphoma with other defined genetic abnormalities	B-ALL with ZNF384(362) rearrangement	ZNF384	not Ph-pos predicted	*	ZNF384	CLTC	other	FALSE	FALSE	*
B-lymphoblastic leukaemia/lymphoma with other defined genetic abnormalities	B-ALL with ZNF384(362) rearrangement	ZNF384	not Ph-pos predicted	*	ZNF384	CREBBP	other	FALSE	FALSE	*
B-lymphoblastic leukaemia/lymphoma with other defined genetic abnormalities	B-ALL with ZNF384(362) rearrangement	ZNF384	not Ph-pos predicted	*	ZNF384	DDX42	other	FALSE	FALSE	*
B-lymphoblastic leukaemia/lymphoma with other defined genetic abnormalities	B-ALL with ZNF384(362) rearrangement	ZNF384	not Ph-pos predicted	*	ZNF384	NIPBL	other	FALSE	FALSE	*
B-lymphoblastic leukaemia/lymphoma with other defined genetic abnormalities	B-ALL, KMT2A rearranged-like (provisional entity)	KMT2A	not Ph-pos predicted	*	HOXA9	MED12	other	FALSE	FALSE	*
B-lymphoblastic leukaemia/lymphoma with other defined genetic abnormalities	B-ALL, KMT2A rearranged-like (provisional entity)	KMT2A	not Ph-pos predicted	*	MED12	HOXA9	other	FALSE	FALSE	*
B-lymphoblastic leukaemia/lymphoma with other defined genetic abnormalities	B-ALL, KMT2A rearranged-like (provisional entity)	KMT2A	not Ph-pos predicted	high-confidence			other	FALSE	FALSE	*
B-lymphoblastic leukaemia/lymphoma with other defined genetic abnormalities	B-ALL, near haploid	Near haploid	not Ph-pos predicted	*			Near haploid	FALSE	FALSE	*
B-lymphoblastic leukaemia/lymphoma with other defined genetic abnormalities	B-ALL, with mutated ZEB2 (p.H1038R)/IGH::CEBPE (provisional entity)	CEBP	not Ph-pos predicted	*	CEBPA	IGH@	other	FALSE	FALSE	*
B-lymphoblastic leukaemia/lymphoma with other defined genetic abnormalities	B-ALL, with mutated ZEB2 (p.H1038R)/IGH::CEBPE (provisional entity)	CEBP	not Ph-pos predicted	*	IGH@	CEBPA	other	FALSE	FALSE	*
B-lymphoblastic leukaemia/lymphoma with other defined genetic abnormalities	B-ALL, with mutated ZEB2 (p.H1038R)/IGH::CEBPE (provisional entity)	CEBP	not Ph-pos predicted	*	CEBPE	IGH@	other	FALSE	FALSE	*
B-lymphoblastic leukaemia/lymphoma with other defined genetic abnormalities	B-ALL, with mutated ZEB2 (p.H1038R)/IGH::CEBPE (provisional entity)	CEBP	not Ph-pos predicted	*	IGH@	CEBPE	other	FALSE	FALSE	*
B-lymphoblastic leukaemia/lymphoma with other defined genetic abnormalities	B-ALL, with mutated ZEB2 (p.H1038R)/IGH::CEBPE (provisional entity)	CEBP	not Ph-pos predicted	*	CEBPB	IGH@	other	FALSE	FALSE	*
B-lymphoblastic leukaemia/lymphoma with other defined genetic abnormalities	B-ALL, with mutated ZEB2 (p.H1038R)/IGH::CEBPE (provisional entity)	CEBP	not Ph-pos predicted	*	CEBPD	IGH@	other	FALSE	FALSE	*
B-lymphoblastic leukaemia/lymphoma with other defined genetic abnormalities	B-ALL, with mutated ZEB2 (p.H1038R)/IGH::CEBPE (provisional entity)	CEBP	not Ph-pos predicted	*	IGH@	CEBPB	other	FALSE	FALSE	*
B-lymphoblastic leukaemia/lymphoma with other defined genetic abnormalities	B-ALL, with mutated ZEB2 (p.H1038R)/IGH::CEBPE (provisional entity)	CEBP	not Ph-pos predicted	*	IGH@	CEBPD	other	FALSE	FALSE	*
B-lymphoblastic leukaemia/lymphoma with other defined genetic abnormalities	B-ALL, with mutated ZEB2 (p.H1038R)/IGH::CEBPE (provisional entity)	CEBP	not Ph-pos predicted	high-confidence			other	FALSE	FALSE	TRUE
B-lymphoblastic leukaemia/lymphoma with other defined genetic abnormalities	B-ALL, with mutated ZEB2 (p.H1038R)/IGH::CEBPE (provisional entity)	CEBP	not Ph-pos predicted	candidate confidence			other	FALSE	FALSE	TRUE
B-lymphoblastic leukaemia/lymphoma with other defined genetic abnormalities	B-ALL, with PAX5 alteration (provisional entity)	PAX5alt	not Ph-pos predicted	*	ETV6	PAX5	other	FALSE	FALSE	*
B-lymphoblastic leukaemia/lymphoma with other defined genetic abnormalities	B-ALL, with PAX5 alteration (provisional entity)	PAX5alt	not Ph-pos predicted	*	PAX5	ETV6	other	FALSE	FALSE	*
B-lymphoblastic leukaemia/lymphoma with other defined genetic abnormalities	B-ALL, with PAX5 alteration (provisional entity)	PAX5alt	not Ph-pos predicted	*	NOL4L	PAX5	other	FALSE	FALSE	*
B-lymphoblastic leukaemia/lymphoma with other defined genetic abnormalities	B-ALL, with PAX5 alteration (provisional entity)	PAX5alt	not Ph-pos predicted	*	PAX5	NOL4L	other	FALSE	FALSE	*
B-lymphoblastic leukaemia/lymphoma with other defined genetic abnormalities	B-ALL, with PAX5 alteration (provisional entity)	PAX5alt	not Ph-pos predicted	*	AUTS2	PAX5	other	FALSE	FALSE	*
B-lymphoblastic leukaemia/lymphoma with other defined genetic abnormalities	B-ALL, with PAX5 alteration (provisional entity)	PAX5alt	not Ph-pos predicted	*	PAX5	AUTS2	other	FALSE	FALSE	*
B-lymphoblastic leukaemia/lymphoma with other defined genetic abnormalities	B-ALL, with PAX5 alteration (provisional entity)	PAX5alt	not Ph-pos predicted	*	PAX5	ZNF521	other	FALSE	FALSE	*
B-lymphoblastic leukaemia/lymphoma with other defined genetic abnormalities	B-ALL, with PAX5 alteration (provisional entity)	PAX5alt	not Ph-pos predicted	*	ZNF521	PAX5	other	FALSE	FALSE	*
B-lymphoblastic leukaemia/lymphoma with other defined genetic abnormalities	B-ALL, with PAX5 alteration (provisional entity)	PAX5alt	not Ph-pos predicted	*	CBFA2T3	PAX5	other	FALSE	FALSE	*
B-lymphoblastic leukaemia/lymphoma with other defined genetic abnormalities	B-ALL, with PAX5 alteration (provisional entity)	PAX5alt	not Ph-pos predicted	*	DACH1	PAX5	other	FALSE	FALSE	*
B-lymphoblastic leukaemia/lymphoma with other defined genetic abnormalities	B-ALL, with PAX5 alteration (provisional entity)	PAX5alt	not Ph-pos predicted	*	PAX5	CBFA2T3	other	FALSE	FALSE	*
B-lymphoblastic leukaemia/lymphoma with other defined genetic abnormalities	B-ALL, with PAX5 alteration (provisional entity)	PAX5alt	not Ph-pos predicted	*	PAX5	DACH1	other	FALSE	FALSE	*
B-lymphoblastic leukaemia/lymphoma with other defined genetic abnormalities	B-ALL, with PAX5 alteration (provisional entity)	PAX5alt	not Ph-pos predicted	*	ELN	PAX5	other	FALSE	FALSE	*
B-lymphoblastic leukaemia/lymphoma with other defined genetic abnormalities	B-ALL, with PAX5 alteration (provisional entity)	PAX5alt	not Ph-pos predicted	*	FBRSL1	PAX5	other	FALSE	FALSE	*
B-lymphoblastic leukaemia/lymphoma with other defined genetic abnormalities	B-ALL, with PAX5 alteration (provisional entity)	PAX5alt	not Ph-pos predicted	*	PAX5	ELN	other	FALSE	FALSE	*
B-lymphoblastic leukaemia/lymphoma with other defined genetic abnormalities	B-ALL, with PAX5 alteration (provisional entity)	PAX5alt	not Ph-pos predicted	*	PAX5	FBRSL1	other	FALSE	FALSE	*
B-lymphoblastic leukaemia/lymphoma with other defined genetic abnormalities	B-ALL, with PAX5 alteration (provisional entity)	PAX5alt	not Ph-pos predicted	*	CBFA2T2	PAX5	other	FALSE	FALSE	*
B-lymphoblastic leukaemia/lymphoma with other defined genetic abnormalities	B-ALL, with PAX5 alteration (provisional entity)	PAX5alt	not Ph-pos predicted	*	PAX5	CBFA2T2	other	FALSE	FALSE	*
B-lymphoblastic leukaemia/lymphoma with other defined genetic abnormalities	B-ALL, with PAX5 alteration (provisional entity)	PAX5alt	not Ph-pos predicted	*	PAX5	NCOA5	other	FALSE	FALSE	*
B-lymphoblastic leukaemia/lymphoma with other defined genetic abnormalities	B-ALL, with PAX5 alteration (provisional entity)	PAX5alt	not Ph-pos predicted	*	ADAMTSL5	TCF3	other	FALSE	FALSE	*
B-lymphoblastic leukaemia/lymphoma with other defined genetic abnormalities	B-ALL, with PAX5 alteration (provisional entity)	PAX5alt	not Ph-pos predicted	*	ANTXR1	PAX5	other	FALSE	FALSE	*
B-lymphoblastic leukaemia/lymphoma with other defined genetic abnormalities	B-ALL, with PAX5 alteration (provisional entity)	PAX5alt	not Ph-pos predicted	*	BMP2K	LEF1	other	FALSE	FALSE	*
B-lymphoblastic leukaemia/lymphoma with other defined genetic abnormalities	B-ALL, with PAX5 alteration (provisional entity)	PAX5alt	not Ph-pos predicted	*	DACH2	PAX5	other	FALSE	FALSE	*
B-lymphoblastic leukaemia/lymphoma with other defined genetic abnormalities	B-ALL, with PAX5 alteration (provisional entity)	PAX5alt	not Ph-pos predicted	*	DBX1	PAX5	other	FALSE	FALSE	*
B-lymphoblastic leukaemia/lymphoma with other defined genetic abnormalities	B-ALL, with PAX5 alteration (provisional entity)	PAX5alt	not Ph-pos predicted	*	DMRTA2	PAX5	other	FALSE	FALSE	*
B-lymphoblastic leukaemia/lymphoma with other defined genetic abnormalities	B-ALL, with PAX5 alteration (provisional entity)	PAX5alt	not Ph-pos predicted	*	ESRRA	PAX5	other	FALSE	FALSE	*
B-lymphoblastic leukaemia/lymphoma with other defined genetic abnormalities	B-ALL, with PAX5 alteration (provisional entity)	PAX5alt	not Ph-pos predicted	*	FKBP15	PAX5	other	FALSE	FALSE	*
B-lymphoblastic leukaemia/lymphoma with other defined genetic abnormalities	B-ALL, with PAX5 alteration (provisional entity)	PAX5alt	not Ph-pos predicted	*	FOXP2	PAX5	other	FALSE	FALSE	*
B-lymphoblastic leukaemia/lymphoma with other defined genetic abnormalities	B-ALL, with PAX5 alteration (provisional entity)	PAX5alt	not Ph-pos predicted	*	ID4	IGH@	other	FALSE	FALSE	*
B-lymphoblastic leukaemia/lymphoma with other defined genetic abnormalities	B-ALL, with PAX5 alteration (provisional entity)	PAX5alt	not Ph-pos predicted	*	IGH@	ID4	other	FALSE	FALSE	*
B-lymphoblastic leukaemia/lymphoma with other defined genetic abnormalities	B-ALL, with PAX5 alteration (provisional entity)	PAX5alt	not Ph-pos predicted	*	LEF1	BMP2K	other	FALSE	FALSE	*
B-lymphoblastic leukaemia/lymphoma with other defined genetic abnormalities	B-ALL, with PAX5 alteration (provisional entity)	PAX5alt	not Ph-pos predicted	*	MBNL1	MEIS2	other	FALSE	FALSE	*
B-lymphoblastic leukaemia/lymphoma with other defined genetic abnormalities	B-ALL, with PAX5 alteration (provisional entity)	PAX5alt	not Ph-pos predicted	*	MBNL1	PAX5	other	FALSE	FALSE	*
B-lymphoblastic leukaemia/lymphoma with other defined genetic abnormalities	B-ALL, with PAX5 alteration (provisional entity)	PAX5alt	not Ph-pos predicted	*	MEIS2	MBNL1	other	FALSE	FALSE	*
B-lymphoblastic leukaemia/lymphoma with other defined genetic abnormalities	B-ALL, with PAX5 alteration (provisional entity)	PAX5alt	not Ph-pos predicted	*	MPRIP	PAX5	other	FALSE	FALSE	*
B-lymphoblastic leukaemia/lymphoma with other defined genetic abnormalities	B-ALL, with PAX5 alteration (provisional entity)	PAX5alt	not Ph-pos predicted	*	NCOA5	PAX5	other	FALSE	FALSE	*
B-lymphoblastic leukaemia/lymphoma with other defined genetic abnormalities	B-ALL, with PAX5 alteration (provisional entity)	PAX5alt	not Ph-pos predicted	*	PAX5	ANTXR1	other	FALSE	FALSE	*
B-lymphoblastic leukaemia/lymphoma with other defined genetic abnormalities	B-ALL, with PAX5 alteration (provisional entity)	PAX5alt	not Ph-pos predicted	*	PAX5	DACH2	other	FALSE	FALSE	*
B-lymphoblastic leukaemia/lymphoma with other defined genetic abnormalities	B-ALL, with PAX5 alteration (provisional entity)	PAX5alt	not Ph-pos predicted	*	PAX5	DBX1	other	FALSE	FALSE	*
B-lymphoblastic leukaemia/lymphoma with other defined genetic abnormalities	B-ALL, with PAX5 alteration (provisional entity)	PAX5alt	not Ph-pos predicted	*	PAX5	DMRTA2	other	FALSE	FALSE	*
B-lymphoblastic leukaemia/lymphoma with other defined genetic abnormalities	B-ALL, with PAX5 alteration (provisional entity)	PAX5alt	not Ph-pos predicted	*	PAX5	ESRRA	other	FALSE	FALSE	*
B-lymphoblastic leukaemia/lymphoma with other defined genetic abnormalities	B-ALL, with PAX5 alteration (provisional entity)	PAX5alt	not Ph-pos predicted	*	PAX5	FKBP15	other	FALSE	FALSE	*
B-lymphoblastic leukaemia/lymphoma with other defined genetic abnormalities	B-ALL, with PAX5 alteration (provisional entity)	PAX5alt	not Ph-pos predicted	*	PAX5	FOXP2	other	FALSE	FALSE	*
B-lymphoblastic leukaemia/lymphoma with other defined genetic abnormalities	B-ALL, with PAX5 alteration (provisional entity)	PAX5alt	not Ph-pos predicted	*	PAX5	MBNL1	other	FALSE	FALSE	*
B-lymphoblastic leukaemia/lymphoma with other defined genetic abnormalities	B-ALL, with PAX5 alteration (provisional entity)	PAX5alt	not Ph-pos predicted	*	PAX5	MPRIP	other	FALSE	FALSE	*
B-lymphoblastic leukaemia/lymphoma with other defined genetic abnormalities	B-ALL, with PAX5 alteration (provisional entity)	PAX5alt	not Ph-pos predicted	*	PAX5	PML	other	FALSE	FALSE	*
B-lymphoblastic leukaemia/lymphoma with other defined genetic abnormalities	B-ALL, with PAX5 alteration (provisional entity)	PAX5alt	not Ph-pos predicted	*	PAX5	RHOXF2B	other	FALSE	FALSE	*
B-lymphoblastic leukaemia/lymphoma with other defined genetic abnormalities	B-ALL, with PAX5 alteration (provisional entity)	PAX5alt	not Ph-pos predicted	*	PAX5	TAF3	other	FALSE	FALSE	*
B-lymphoblastic leukaemia/lymphoma with other defined genetic abnormalities	B-ALL, with PAX5 alteration (provisional entity)	PAX5alt	not Ph-pos predicted	*	PAX5	TMPRSS9	other	FALSE	FALSE	*
B-lymphoblastic leukaemia/lymphoma with other defined genetic abnormalities	B-ALL, with PAX5 alteration (provisional entity)	PAX5alt	not Ph-pos predicted	*	PAX5	WDR5	other	FALSE	FALSE	*
B-lymphoblastic leukaemia/lymphoma with other defined genetic abnormalities	B-ALL, with PAX5 alteration (provisional entity)	PAX5alt	not Ph-pos predicted	*	PAX5	ZNF276	other	FALSE	FALSE	*
B-lymphoblastic leukaemia/lymphoma with other defined genetic abnormalities	B-ALL, with PAX5 alteration (provisional entity)	PAX5alt	not Ph-pos predicted	*	PML	PAX5	other	FALSE	FALSE	*
B-lymphoblastic leukaemia/lymphoma with other defined genetic abnormalities	B-ALL, with PAX5 alteration (provisional entity)	PAX5alt	not Ph-pos predicted	*	RHOXF2B	PAX5	other	FALSE	FALSE	*
B-lymphoblastic leukaemia/lymphoma with other defined genetic abnormalities	B-ALL, with PAX5 alteration (provisional entity)	PAX5alt	not Ph-pos predicted	*	TAF3	PAX5	other	FALSE	FALSE	*
B-lymphoblastic leukaemia/lymphoma with other defined genetic abnormalities	B-ALL, with PAX5 alteration (provisional entity)	PAX5alt	not Ph-pos predicted	*	TCF3	ADAMTSL5	other	FALSE	FALSE	*
B-lymphoblastic leukaemia/lymphoma with other defined genetic abnormalities	B-ALL, with PAX5 alteration (provisional entity)	PAX5alt	not Ph-pos predicted	*	TMPRSS9	PAX5	other	FALSE	FALSE	*
B-lymphoblastic leukaemia/lymphoma with other defined genetic abnormalities	B-ALL, with PAX5 alteration (provisional entity)	PAX5alt	not Ph-pos predicted	*	WDR5	PAX5	other	FALSE	FALSE	*
B-lymphoblastic leukaemia/lymphoma with other defined genetic abnormalities	B-ALL, with PAX5 alteration (provisional entity)	PAX5alt	not Ph-pos predicted	*	ZNF276	PAX5	other	FALSE	FALSE	*
B-lymphoblastic leukaemia/lymphoma with other defined genetic abnormalities	B-ALL, with PAX5 alteration (provisional entity)	PAX5alt	not Ph-pos predicted	high-confidence			other	FALSE	FALSE	*
B-lymphoblastic leukaemia/lymphoma with other defined genetic abnormalities	B-ALL, ZNF384 rearranged-like (provisional entity)	ZNF384	not Ph-pos predicted	high-confidence			other	FALSE	FALSE	*
B-lymphoblastic leukaemia/lymphoma with TCF3::HLF fusion	B-ALL with HLF rearrangement	HLF	not Ph-pos predicted	*	HLF	TCF3	other	FALSE	FALSE	*
B-lymphoblastic leukaemia/lymphoma with TCF3::HLF fusion	B-ALL with HLF rearrangement	HLF	not Ph-pos predicted	*	TCF3	HLF	other	FALSE	FALSE	*
B-lymphoblastic leukaemia/lymphoma with TCF3::HLF fusion	B-ALL with HLF rearrangement	HLF	not Ph-pos predicted	*	HLF	TCF4	other	FALSE	FALSE	*
B-lymphoblastic leukaemia/lymphoma with TCF3::HLF fusion	B-ALL with HLF rearrangement	HLF	not Ph-pos predicted	*	TCF4	HLF	other	FALSE	FALSE	*
B-lymphoblastic leukaemia/lymphoma with TCF3::PBX1 fusion	B-ALL with t(1;19)(q23.3;p13.3)/TCF3::PBX1	TCF3::PBX1	not Ph-pos predicted	*	TCF3	PBX1	other	FALSE	FALSE	*
B-lymphoblastic leukaemia/lymphoma with TCF3::PBX1 fusion	B-ALL with t(1;19)(q23.3;p13.3)/TCF3::PBX1	TCF3::PBX1	not Ph-pos predicted	*	PBX1	TCF3	other	FALSE	FALSE	*
* indicates no restriction (all values allowed).

## Sheet: S4
Supplementary Table S4: Fusioncaller Fusions
Fusion	Arriba	Fusioncatcher	Fusioncatcher & Arriba
ABL1::BCR	1	0	143
ABL1::ETV6	0	0	1
ABL1::EXOSC2	0	1	0
ABL1::NUP214	0	0	4
ABL1::RCSD1	0	0	1
ABL1::SNX2	0	0	1
ABL1::ZMIZ1	0	0	1
AFF1::KMT2A	1	0	57
ATXN7L3::UBTF	0	14	0
BCL2::IGH@	0	0	2
BCL6::IGH@	0	0	2
BCL9::MEF2D	0	0	4
BCR::JAK2	0	0	1
CBFA2T2::PAX5	0	0	1
CEBPA::IGH@	0	0	7
CEBPD::IGH@	0	0	1
CEBPE::IGH@	0	1	5
CREBBP::ZNF384	1	1	0
CRLF2::IGH@	0	63	4
CRLF2::P2RY8	0	1	10
CSF1R::MEF2D	0	0	2
CSF1R::SSBP2	0	0	1
DAZAP1::MEF2D	0	0	1
DUX4::IGH@	0	43	0
EBF1::JAK2	0	1	0
EBF1::PDGFRB	0	0	7
ELN::PAX5	0	0	1
EP300::ZNF384	0	0	28
EPOR::IGH@	0	0	6
EPOR::LAIR1	0	1	0
ETV6::NTRK3	0	0	2
ETV6::PAX5	0	0	7
ETV6::RUNX1	1	0	6
EWSR1::ZNF384	0	0	3
FIP1L1::PDGFRA	0	0	1
FOXJ2::MEF2D	0	0	1
FOXP2::PAX5	0	0	1
HLF::TCF3	0	0	4
HNRNPUL1::MEF2D	0	0	2
ID4::IGH@	0	0	1
IGH@::MYC	1	1	0
IKZF1::ZEB2	0	1	0
JAK2::OFD1	0	0	1
JAK2::PAX5	0	0	2
JAK2::PPFIBP1	0	0	1
JAK2::TPR	0	0	1
JAK2::WDR37	0	0	1
KMT2A::MLLT1	0	0	4
KMT2A::UBASH3B	0	0	1
MEF2D::PYGO2	0	0	1
PBX1::TCF3	0	1	24
PDGFRB::TNIP1	1	0	0
TAF15::ZNF384	0	0	5
TCF3::ZNF384	0	0	4

## Sheet: S5
Supplementary Table S5 Double-Driver
Sample	ALLCatchR Subtype	ALLCatchR Score	Primary Driver	Validation Primary Driver	Secondary Driver	Validation Secondary Driver	BlastCount Prediction	KaryALL Prediction
KL_ZBM856_R001	Hyperdiploid	0,9	Hyperdiploid karyotype and high confidence gene expression subtype	yes, SNParray (+4, +6, +9, +14, +17, +21, +X)	P2RY8::CRLF2	yes, Breakpoint-specific PCR	67.5777	90% Hyperdiploid
KL_GDW743_R001	KMT2A	1	KMT2A::AFF1	yes, NDC capture panle sequencing of corresponding genomic sample	Hyperdiploid karyotype	yes, SNParray (+4, +5, +6, +X)	87.9641	47% Hyperdiploid, 42% Other B-ALL
KL_QAH393_R001	KMT2A	1	KMT2A::AFF1	yes, NDC capture panle sequencing of corresponding genomic sample	IKZF1 N159Y SNV	not identified in NDC capture panel sequencing of corresponding genomic sample	78.442	96% Other B-ALL
KL_KJU511_R001	KMT2A	1	AFF1::KMT2A	yes, Breakpoint-specific PCR in independent reference diagnostic lab	TCF3::PBX1	not identified by breakpoint-PCR in independent reference diagnostic lab	77.8573	96% Other B-ALL
KL_AGK777_R001	KMT2A	1	KMT2A::AFF1	yes, Breakpoint-specific PCR in independent reference diagnostic lab	Hyperdiploid karyotype	insufficient material	82.9465	37% Hyperdiploid, 21% Low Hypodiploid, 28%iAMP21, 11% Other B-ALL
KL_VQB517_R001	KMT2A	1	KMT2A::AFF1	yes, NDC capture panle sequencing of corresponding genomic sample	PAX5 P80R SNV	not identified in NDC capture panel sequencing	84.0303	98% Other B-ALL
KL_BTQ632_R001	PAX5 P80R	1	PAX5 P80R SNV	yes, Sanger-seq of corresponding genomic sample	Hyperdiploid karyotype	yes, SNParray (+6, +8, +12, +18, +21; +X)	73.2117	56% Hyperdiploid, 38% Other B-ALL
KL_IPZ976_R001	PAX5 P80R	1	PAX5 P80R SNV	yes, Sanger-seq of corresponding genomic sample	MYH9::IL2RB	insufficient material	78.4786	97% Other B-ALL
KL_LRB384_R001	PAX5 P80R	1	PAX5 P80R SNV	yes, Sanger-seq of corresponding genomic sample	Hyperdiploid karyotype	SNParray not evaluable; RNA-SeqCNV: +6, +8, 9(LOH), +12, +15, +18, +19, +20, (+21-?), +22	81.6244	62% Hyperdiploid, 33% Other B-ALL
KL_ATR852_R001	PAX5 P80R	1	PAX5 P80R SNV	yes, Sanger-seq of corresponding genomic sample	GOPC::ROS1	insufficient material	80.3416	96% Other B-ALL
KL_UDK692_R001	Ph-like	0,8	IGH@::CRLF2	yes, Breakpoint-PCR	PAX5 P80R SNV	yes, Sanger-seq of corresponding genomic sample	57.0216	98% Other B-ALL
KL_HBK732_R001	Ph-like	0,8	IGH@::CRLF2	insufficient material	ZEB2::IKZF1	insufficient material	76.7743	97% Other B-ALL
KL_HVE753_R001	Ph-like	0,95	LAIR1::EPOR	insufficient material	SSBP2::CSF1R	insufficient material	76.8172	98% Other B-ALL
KL_IGD640_R001	Ph-like	1	IGH@::CRLF2	yes, TSLPR high expression in idependent diagnostic sample	ETV6::NTRK3	insufficient material	74.089	96% Other B-ALL
KL_VUO390_R001	ZNF384	0,9	ZNF384::EP300	yes, confirmed in independent RNA-Seq from idependent time point	P2RY8::CRLF2	yes, Breakpoint-PCR	69.6589	98% Other B-ALL
KL_CZY719_R001	ZNF384	0,95	EP300::ZNF384	insufficient material	P2RY8::CRLF2	insufficient material	76.8151	97% Other B-ALL

## Sheet: S6
Supplementary Table S6 Subtype Mappings
IntegrateALL Subtype	ALLSpice	ALLIUM	MD-ALL	ALLSorts
BCL2/MYC	BCL2/MYC	-	BCL2/MYC	BCL2/MYC
CDX2/UBTF	CDX2 hi-exp	-	CDX2/UBTF	-
CEBP	-	-	ZEB2/CEBP	-
CRLF2(non-Ph-like)	-	-	CRLF2(non-Ph-like)	-
DUX4	DUX4	DUX4-r	DUX4	DUX4
ETV6::RUNX1	ETV6::RUNX1	t(12;21)	ETV6::RUNX1	ETV6-RUNX1
ETV6::RUNX1-like	-	-	ETV6::RUNX1-like	ETV6-RUNX1-like
HLF	HLF	-	HLF	HLF
Hyperdiploid	Hyperdiploid	HeH	Hyperdiploid	High hyperdiploid
IKZF1 N159Y	IKZF1 N159Y	-	IKZF1 N159Y	IKZF1 N159Y
KMT2A	KMT2A	11q23/MLL	KMT2A	KMT2A Group
KMT2A-like	-	-	KMT2A-like	-
Low hyperdiploid	-	-	Low hyperdiploid	Low hyperdiploid
Low hypodiploid	Hypodiploid	low HeH	Low hypodiploid	Low hypodiploid
MEF2D	MEF2D	MEF2D-r	MEF2D	MEF2D
NUTM1	NUTM1	-	-	-
Near haploid	-	-	Near haploid	Near haploid
PAX5 P80R	PAX5 P80R	PAX5 p.Pro80Arg	PAX5 P80R	PAX5 P80R
PAX5alt	PAX5 alt.	PAX5alt	PAX5::ETV6; PAX5alt	PAX5alt; PAX5alt,PAX5 P80R
Ph-like	CRLF2	ph-like	Ph-like	Ph-like
Ph-pos	Ph (BCR::ABL1)	t(9;22)	Ph	Ph
T-ALL	-	T-ALL	-	-
TCF3::PBX1	TCF3::PBX1	t(1;19)	TCF3::PBX1	TCF3-PBX1
ZNF384	ZNF384	ZNF384-r	ZNF384	ZNF384 Group
ZNF384-like	-	-	ZNF384-like	-
iAMP21	-	iAMP21	iAMP21	iAMP21
Ambiguous	Ambiguous	-	-	-
Control	-	Control	-	-
Multiple candidates	-	-	-	DUX4,ETV6-RUNX1-like; DUX4,Ph-like; High hyperdiploid,Ph; High hyperdiploid,Ph-like; HLF,High hyperdiploid; iAMP21,Ph-like; KMT2A Group,Ph-like; Low hyperdiploid,Ph-like; Low hypodiploid,Ph-like; PAX5alt,Ph-like; TCF3-PBX1,MEF2D,NUTM1,IKZF1 N159Y,Ph,ETV6-RUNX1-like; ZNF384 Group,Ph-like
Unclassified	Unclassified	no_class	Unclassified	Unclassified

## Sheet: S7
Supplementary Table S7: Pipeline Benchmark Performance Metrics
Tool	Total_Samples	Correctly_Classified	Accuracy	Precision_Weighted	Recall_Weighted	F1_Score_Weighted
MD-ALL	630	581	0.92	0.96	0.92	0.94
ALLSorts	974	861	0.88	0.93	0.88	0.91
ALLSpice	974	695	0.72	0.93	0.72	0.79
ALLIUMv2	974	689	0.71	0.75	0.71	0.70

## Sheet: S8
Supplementary Table S8: Low Hyperdiploid Samples
Sample_ID	Tool	IntegrateALL Subtype	KaryALL prediction	Hyperdiploid	Low hypodiploid	Near haploid	iAMP21	Other	Manual RNASeqCNV-plot Validation
2179	ALLIUM	Ph-like	other	0	0	0	0	0.98	?21, Xp+, ?Xq+
KL_FHP467_R001	ALLIUM	Ph-like	other	0.03	0.01	0	0	0.93	13+, 21+, X+
KL_MRP358_R001	ALLIUM	Ph-pos	other	0.34	0.04	0.01	0.03	0.56	2+, ?6+, 8+, 14+, ?18p+, 21+, X+
KL_NZN634_R001	ALLIUM	Ph-like	other	0.01	0	0	0	0.97	?20q, Xp+, ?Xq+
SRR8418579	ALLSorts	iAMP21	iAMP21	0.17	0.02	0.01	0.71	0.06	21+, ?Xp
KL_RYN809_R001	MD-ALL	Hyperdiploid	Hyperdiploid	0.92	0.01	0	0	0.04	?4+, 14+, 17+, 18+, 21+, X+
KL_GEB417_R001	MD-ALL	Hyperdiploid	Hyperdiploid	0.93	0.01	0	0	0.03	4+, 6+, 14+, 17+, ?18q+, 21+, X+
KL_SCT930_R001	MD-ALL	Ph-like	other	0.03	0.01	0	0	0.94	10+, 22+
KL_LJL172_R001	MD-ALL	Hyperdiploid	Hyperdiploid	0.75	0.03	0.01	0.03	0.16	4+, 17p-, 17q+, 18p+, 21+, X+
KL_ICK657_R001	MD-ALL	Hyperdiploid	Hyperdiploid	0.93	0.02	0	0	0.03	4+, 10p+, 12+, 14+, 17+, 21+, 21+, X+
KL_KYI758_R001	MD-ALL	Hyperdiploid	Hyperdiploid	0.94	0.01	0	0.01	0.02	?4+, 6p+, ?9p+, 9q+, ?10+, 14+, 20p+, 20q-, 21+, 21+, ?Xp+, Xq+
KL_FIK466_R001	MD-ALL	Hyperdiploid	Hyperdiploid	0.93	0	0	0.02	0.02	4p+, ?4q+, ?6+, ?9p, ?10p+, 10q+, 14+, 17+, 18+, 21+, 21+, ?Xp+, Xq+
KL_WUL806_R001	MD-ALL	Hyperdiploid	Hyperdiploid	0.97	0	0	0	0.01	4p+, ?4q+, 6p+, ?6q+, 8q+, ?9p, 10q+, 14+, 17+, 18+, 21+, X+
KL_XPB277_R001	MD-ALL	CEBP	other	0	0.01	0	0	0.96	21+
KL_JDM501_R001	MD-ALL	Hyperdiploid	Hyperdiploid	0.71	0.03	0	0	0.23	?4+, 14+, 18p+, ?18q+, 21+, X+
KL_KZG788_R001	MD-ALL	Hyperdiploid	Hyperdiploid	0.94	0.01	0	0	0.02	?4p+, 4q+, ?7p+, ?9, 14+, 17+, ?18+, 21+, X+
KL_FDQ225_R001	MD-ALL	Hyperdiploid	Hyperdiploid	0.91	0.02	0	0	0.05	4p+, ?4q+, ?6+, 10+, 14+, ?17p+, 17q+, 18p+, ?18q+, X+
KL_VPE074_R001	MD-ALL	Hyperdiploid	Hyperdiploid	0.51	0.04	0.01	0.03	0.39	1q+, ?4+, 5+, ?6p+, ?6p+, 10+, ?21+, ?21+, ?22+, Xp+
KL_PKP188_R001	MD-ALL	Hyperdiploid	Hyperdiploid	0.53	0.02	0	0.38	0.04	1q+, 4p+, ?5p+, 6p+, 8+, 10p+, ?10q+, 14+, 21+, 21+, X+
KL_NPU020_R001	MD-ALL	Hyperdiploid	Hyperdiploid	0.9	0	0	0.06	0.01	4p+, ?4q+, ?4q+, 6+, 8p-, ?8q+, ?9p, ?10p+, 10q+, 14+, 17q+, 18+, ?21+, ?21+, ?22+, ?Xp+
KL_GMG588_R001	MD-ALL	Hyperdiploid	Hyperdiploid	0.74	0.05	0.01	0.04	0.13	4p+, ?4q, ?6p+, ?6q, 8p+, ?8q, 10+, ?11p, ?12p, 12q+, ?14+, 16p+, ?16q+, ?17p+, 17q+, 18p+, ?18q+, X+
